# Supplementary material for: Efficient COI barcoding using high throughput single-end 400 bp sequencing
Source: BMC Genomics. 2020 Dec 4;21:862. doi: 10.1186/s12864-020-07255-w (PMC7716423; doi:10.1186/s12864-020-07255-w)
Supplement: Supplementary file 2 — Additional file 2: Table S1. Sequence of the tagged primers. Table S2. Sample Information. Table S3. Statistical results of data output and COI barcode recovery. Table S4. Accuracy results of HIFI-SE barcodes compared with Sanger. Table S5. Wolbachia and fungi sequences detected from moth samples. [file 12864_2020_7255_MOESM2_ESM.xlsx]

## Sheet: Table S1
Table 1. Sequence of the tagged primers
plate	Order	Location in 96-well plate	Sample ID	Species name	Taxa
plate 1	001	A01	Por1	Porites cyclindrica	Coral
	002	B01	Por2	Porites cyclindrica	Coral
	003	C01	Por2	Porites cyclindrica	Coral
	004	D01	Shy1	Seriatopor a hystrix	Coral
	005	E01	Shy2	Seriatopor a hystrix	Coral
	006	F01	Shy3	Seriatopor a hystrix	Coral
	007	G01	Ahy1	Acropora hystrix	Coral
	008	H01	Ahy2	Acropora hystrix	Coral
	009	A02	Ahy3	Acropora hystrix	Coral
	010	B02	Pdam1	Pocillopra damicornis	Coral
	011	C02	Pdam2	Pocillopra damicornis	Coral
	012	D02	Pdam3	Pocillopra damicornis	Coral
	013	E02	Dip1	Diploastrea heliopora	Coral
	014	F02	Dip2	Diploastrea heliopora	Coral
	015	G02	Dip3	Diploastrea heliopora	Coral
	016	H02	Spg1	Coelocarteria singaporense	Sponge
	017	A03	Spg2	Coelocarteria singaporense	Sponge
	018	B03	Spg3	Coelocarteria singaporense	Sponge
	019	C03	Sar1	Sarcophyton sp.	Soft Coral
	020	D03	Sar2	Sarcophyton sp.	Soft Coral
	021	E03	Sar3	Sarcophyton sp.	Soft Coral
	022	F03	Hel1	Xenia sp.	Soft Coral
	023	G03	Hel2	Xenia sp.	Soft Coral
	024	H03	Hel3	Xenia sp.	Soft Coral
	025	A04	Asc1	Didemnum molle	Ascidian
	026	B04	Asc2	Didemnum molle	Ascidian
	027	C04	Asc3	Didemnum molle	Ascidian
	028	D04	Gor1	Gorgonian sp.	Gorgonian	## please note this species was likely misidentified and therefore not one species
	029	E04	Gor2	Gorgonian sp.	Gorgonian
	030	F04	Gor3	Gorgonian sp.	Gorgonian
	031	G04	NA1	BLANK
	032	H04	NA1	BLANK
	033	A05	TDCHR00097	Chrysopera sp.	insect
	034	B05	TDCHR00098	Chrysopera sp.	insect
	035	C05	TDCHR00099	Chrysopera sp.	insect
	036	D05	TDCHR00100	Chrysopera sp.	insect
	037	E05	TDCHR00101	Chrysopera sp.	insect
	038	F05	TDCHR00102	Chrysopera sp.	insect
	039	G05	TDCHR00103	Chrysopera sp.	insect
	040	H05	TDCHR00104	Chrysopera sp.	insect
	041	A06	TDCHR00105	Chrysopera sp.	insect
	042	B06	TDCHR00106	Chrysopera sp.	insect
	043	C06	TDCHR00107	Dichochrysa sp.	insect
	044	D06	TDCHR00108	Dichochrysa sp.	insect
	045	E06	TDCHR00109	Dichochrysa sp.	insect
	046	F06	TDCHR00110	Dichochrysa sp.	insect
	047	G06	TDCHR00111	Dichochrysa sp.	insect
	048	H06	TDCHR00112	Dichochrysa sp.	insect
	049	A07	TDCHR00113	Dichochrysa sp.	insect
	050	B07	TDCHR00114	Dichochrysa sp.	insect
	051	C07	TDCHR00115	Dichochrysa sp.	insect
	052	D07	TDCHR00116	Dichochrysa sp.	insect
	053	E07	TDCHR00117	Mallada sp.	insect
	054	F07	TDCHR00118	Mallada sp.	insect
	055	G07	TDCHR00119	Mallada sp.	insect
	056	H07	TDCHR00120	Mallada sp.	insect
	057	A08	TDCHR00121	Mallada sp.	insect
	058	B08	TDCHR00122	Mallada sp.	insect
	059	C08	TDCHR00123	Mallada sp.	insect
	060	D08	TDCHR00124	Mallada sp.	insect
	061	E08	TDCHR00125	Mallada sp.	insect
	062	F08	TDCHR00126	Mallada sp.	insect
	063	G08	TDCHR00127	Chrysopa phyllochroma	insect
	064	H08	TDCHR00128	Chrysopa phyllochroma	insect
	065	A09	TDCHR00129	Chrysopa phyllochroma	insect
	066	B09	TDCHR00130	Chrysopa phyllochroma	insect
	067	C09	TDCHR00131	Chrysopa phyllochroma	insect
	068	D09	TDCHR00132	Chrysopa phyllochroma	insect
	069	E09	TDCHR00133	Chrysopa phyllochroma	insect
	070	F09	TDCHR00134	Chrysopa phyllochroma	insect
	071	G09	TDCHR00135	Chrysopa phyllochroma	insect
	072	H09	TDCHR00136	Chrysopa phyllochroma	insect
	073	A10	TDMYR00001	Deutoleon lineatus	insect
	074	B10	TDMYR00002	Deutoleon lineatus	insect
	075	C10	TDMYR00003	Deutoleon lineatus	insect
	076	D10	TDMYR00004	Deutoleon lineatus	insect
	077	E10	TDMYR00005	Deutoleon lineatus	insect
	078	F10	TDMYR00006	Deutoleon lineatus	insect
	079	G10	TDMYR00007	Deutoleon lineatus	insect
	080	H10	TDMYR00008	Deutoleon lineatus	insect
	081	A11	TDMYR00009	Deutoleon lineatus	insect
	082	B11	TDMYR00010	Deutoleon lineatus	insect
	083	C11	TDMEG00001	Neochauliodes sp.	insect
	084	D11	TDMEG00002	Neochauliodes sp.	insect
	085	E11	TDMEG00003	Neochauliodes sp.	insect
	086	F11	TDMEG00004	Neochauliodes sp.	insect
	087	G11	TDMEG00005	Neochauliodes sp.	insect
	088	H11	TDMEG00006	Neochauliodes sp.	insect
	089	A12	TDMEG00007	Neochauliodes sp.	insect
	090	B12	TDMEG00008	Neochauliodes sp.	insect
	091	C12	TDMEG00009	Neochauliodes sp.	insect
	092	D12	TDMEG00010	Neochauliodes sp.	insect
	093	E12	TDMEG00011	Neochauliodes sp.	insect
	094	F12	TDMEG00012	Neochauliodes sp.	insect
	095	G12	TDMEG00013	Neochauliodes sp.	insect
	096	H12	TDMEG00014	Neochauliodes sp.	insect
plate 2	001	A01	ZQSD170808.001		insect(moth)
	002	B01	ZQSD170808.013		insect(moth)
	003	C01	ZQSD170808.025		insect(moth)
	004	D01	ZQSD170808.037		insect(moth)
	005	E01	ZQSD170808.049		insect(moth)
	006	F01	ZQSD170808.061		insect(moth)
	007	G01	ZQSD170808.073		insect(moth)
	008	H01	ZQSD170808.085		insect(moth)
	009	A02	ZQSD170808.002		insect(moth)
	010	B02	ZQSD170808.014		insect(moth)
	011	C02	ZQSD170808.026		insect(moth)
	012	D02	ZQSD170808.038		insect(moth)
	013	E02	ZQSD170808.050		insect(moth)
	014	F02	ZQSD170808.062		insect(moth)
	015	G02	ZQSD170808.074		insect(moth)
	016	H02	ZQSD170808.086		insect(moth)
	017	A03	ZQSD170808.003		insect(moth)
	018	B03	ZQSD170808.015		insect(moth)
	019	C03	ZQSD170808.027		insect(moth)
	020	D03	ZQSD170808.039		insect(moth)
	021	E03	ZQSD170808.051		insect(moth)
	022	F03	ZQSD170808.063		insect(moth)
	023	G03	ZQSD170808.075		insect(moth)
	024	H03	ZQSD170808.087		insect(moth)
	025	A04	ZQSD170808.004		insect(moth)
	026	B04	ZQSD170808.016		insect(moth)
	027	C04	ZQSD170808.028		insect(moth)
	028	D04	ZQSD170808.040		insect(moth)
	029	E04	ZQSD170808.052		insect(moth)
	030	F04	ZQSD170808.064		insect(moth)
	031	G04	ZQSD170808.076		insect(moth)
	032	H04	ZQSD170808.088		insect(moth)
	033	A05	ZQSD170808.005		insect(moth)
	034	B05	ZQSD170808.017		insect(moth)
	035	C05	ZQSD170808.029		insect(moth)
	036	D05	ZQSD170808.041		insect(moth)
	037	E05	ZQSD170808.053		insect(moth)
	038	F05	ZQSD170808.065		insect(moth)
	039	G05	ZQSD170808.077		insect(moth)
	040	H05	ZQSD170808.089		insect(moth)
	041	A06	ZQSD170808.006		insect(moth)
	042	B06	ZQSD170808.018		insect(moth)
	043	C06	ZQSD170808.030		insect(moth)
	044	D06	ZQSD170808.042		insect(moth)
	045	E06	ZQSD170808.054		insect(moth)
	046	F06	ZQSD170808.066		insect(moth)
	047	G06	ZQSD170808.078		insect(moth)
	048	H06	ZQSD170808.090		insect(moth)
	049	A07	ZQSD170808.007		insect(moth)
	050	B07	ZQSD170808.019		insect(moth)
	051	C07	ZQSD170808.031		insect(moth)
	052	D07	ZQSD170808.043		insect(moth)
	053	E07	ZQSD170808.055		insect(moth)
	054	F07	ZQSD170808.067		insect(moth)
	055	G07	ZQSD170808.079		insect(moth)
	056	H07	ZQSD170808.091		insect(moth)
	057	A08	ZQSD170808.008		insect(moth)
	058	B08	ZQSD170808.020		insect(moth)
	059	C08	ZQSD170808.032		insect(moth)
	060	D08	ZQSD170808.044		insect(moth)
	061	E08	ZQSD170808.056		insect(moth)
	062	F08	ZQSD170808.068		insect(moth)
	063	G08	ZQSD170808.080		insect(moth)
	064	H08	ZQSD170808.092		insect(moth)
	065	A09	ZQSD170808.009		insect(moth)
	066	B09	ZQSD170808.021		insect(moth)
	067	C09	ZQSD170808.033		insect(moth)
	068	D09	ZQSD170808.045		insect(moth)
	069	E09	ZQSD170808.057		insect(moth)
	070	F09	ZQSD170808.069		insect(moth)
	071	G09	ZQSD170808.081		insect(moth)
	072	H09	ZQSD170808.093		insect(moth)
	073	A10	ZQSD170808.010		insect(moth)
	074	B10	ZQSD170808.022		insect(moth)
	075	C10	ZQSD170808.034		insect(moth)
	076	D10	ZQSD170808.046		insect(moth)
	077	E10	ZQSD170808.058		insect(moth)
	078	F10	ZQSD170808.070		insect(moth)
	079	G10	ZQSD170808.082		insect(moth)
	080	H10	ZQSD170808.094		insect(moth)
	081	A11	ZQSD170808.011		insect(moth)
	082	B11	ZQSD170808.023		insect(moth)
	083	C11	ZQSD170808.035		insect(moth)
	084	D11	ZQSD170808.047		insect(moth)
	085	E11	ZQSD170808.059		insect(moth)
	086	F11	ZQSD170808.071		insect(moth)
	087	G11	ZQSD170808.083		insect(moth)
	088	H11	ZQSD170808.095		insect(moth)
	089	A12	ZQSD170808.012		insect(moth)
	090	B12	ZQSD170808.024		insect(moth)
	091	C12	ZQSD170808.036		insect(moth)
	092	D12	ZQSD170808.048		insect(moth)
	093	E12	ZQSD170808.060		insect(moth)
	094	F12	ZQSD170808.072		insect(moth)
	095	G12	ZQSD170808.084		insect(moth)
	096	H12	ZQSD170808.096		insect(moth)
plate 3	001	A01	ZQSD170809.001		insect(moth)
	002	B01	ZQSD170809.013		insect(moth)
	003	C01	ZQSD170809.025		insect(moth)
	004	D01	ZQSD170809.037		insect(moth)
	005	E01	ZQSD170809.049		insect(moth)
	006	F01	ZQSD170809.061		insect(moth)
	007	G01	ZQSD170809.073		insect(moth)
	008	H01	ZQSD170809.085		insect(moth)
	009	A02	ZQSD170809.002		insect(moth)
	010	B02	ZQSD170809.014		insect(moth)
	011	C02	ZQSD170809.026		insect(moth)
	012	D02	ZQSD170809.038		insect(moth)
	013	E02	ZQSD170809.050		insect(moth)
	014	F02	ZQSD170809.062		insect(moth)
	015	G02	ZQSD170809.074		insect(moth)
	016	H02	ZQSD170809.086		insect(moth)
	017	A03	ZQSD170809.003		insect(moth)
	018	B03	ZQSD170809.015		insect(moth)
	019	C03	ZQSD170809.027		insect(moth)
	020	D03	ZQSD170809.039		insect(moth)
	021	E03	ZQSD170809.051		insect(moth)
	022	F03	ZQSD170809.063		insect(moth)
	023	G03	ZQSD170809.075		insect(moth)
	024	H03	ZQSD170809.087		insect(moth)
	025	A04	ZQSD170809.004		insect(moth)
	026	B04	ZQSD170809.016		insect(moth)
	027	C04	ZQSD170809.028		insect(moth)
	028	D04	ZQSD170809.040		insect(moth)
	029	E04	ZQSD170809.052		insect(moth)
	030	F04	ZQSD170809.064		insect(moth)
	031	G04	ZQSD170809.076		insect(moth)
	032	H04	ZQSD170809.088		insect(moth)
	033	A05	ZQSD170809.005		insect(moth)
	034	B05	ZQSD170809.017		insect(moth)
	035	C05	ZQSD170809.029		insect(moth)
	036	D05	ZQSD170809.041		insect(moth)
	037	E05	ZQSD170809.053		insect(moth)
	038	F05	ZQSD170809.065		insect(moth)
	039	G05	ZQSD170809.077		insect(moth)
	040	H05	ZQSD170809.089		insect(moth)
	041	A06	ZQSD170809.006		insect(moth)
	042	B06	ZQSD170809.018		insect(moth)
	043	C06	ZQSD170809.030		insect(moth)
	044	D06	ZQSD170809.042		insect(moth)
	045	E06	ZQSD170809.054		insect(moth)
	046	F06	ZQSD170809.066		insect(moth)
	047	G06	ZQSD170809.078		insect(moth)
	048	H06	ZQSD170809.090		insect(moth)
	049	A07	ZQSD170809.007		insect(moth)
	050	B07	ZQSD170809.019		insect(moth)
	051	C07	ZQSD170809.031		insect(moth)
	052	D07	ZQSD170809.043		insect(moth)
	053	E07	ZQSD170809.055		insect(moth)
	054	F07	ZQSD170809.067		insect(moth)
	055	G07	ZQSD170809.079		insect(moth)
	056	H07	ZQSD170809.091		insect(moth)
	057	A08	ZQSD170809.008		insect(moth)
	058	B08	ZQSD170809.020		insect(moth)
	059	C08	ZQSD170809.032		insect(moth)
	060	D08	ZQSD170809.044		insect(moth)
	061	E08	ZQSD170809.056		insect(moth)
	062	F08	ZQSD170809.068		insect(moth)
	063	G08	ZQSD170809.080		insect(moth)
	064	H08	ZQSD170809.092		insect(moth)
	065	A09	ZQSD170809.009		insect(moth)
	066	B09	ZQSD170809.021		insect(moth)
	067	C09	ZQSD170809.033		insect(moth)
	068	D09	ZQSD170809.045		insect(moth)
	069	E09	ZQSD170809.057		insect(moth)
	070	F09	ZQSD170809.069		insect(moth)
	071	G09	ZQSD170809.081		insect(moth)
	072	H09	ZQSD170809.093		insect(moth)
	073	A10	ZQSD170809.010		insect(moth)
	074	B10	ZQSD170809.022		insect(moth)
	075	C10	ZQSD170809.034		insect(moth)
	076	D10	ZQSD170809.046		insect(moth)
	077	E10	ZQSD170809.058		insect(moth)
	078	F10	ZQSD170809.070		insect(moth)
	079	G10	ZQSD170809.082		insect(moth)
	080	H10	ZQSD170809.094		insect(moth)
	081	A11	ZQSD170809.011		insect(moth)
	082	B11	ZQSD170809.023		insect(moth)
	083	C11	ZQSD170809.035		insect(moth)
	084	D11	ZQSD170809.047		insect(moth)
	085	E11	ZQSD170809.059		insect(moth)
	086	F11	ZQSD170809.071		insect(moth)
	087	G11	ZQSD170809.083		insect(moth)
	088	H11	ZQSD170809.095		insect(moth)
	089	A12	ZQSD170809.012		insect(moth)
	090	B12	ZQSD170809.024		insect(moth)
	091	C12	ZQSD170809.036		insect(moth)
	092	D12	ZQSD170809.048		insect(moth)
	093	E12	ZQSD170809.060		insect(moth)
	094	F12	ZQSD170809.072		insect(moth)
	095	G12	ZQSD170809.084		insect(moth)
	096	H12	ZQSD170809.096		insect(moth)
plate 4	001	A01	ZQSD170810.001		insect(moth)
	002	B01	ZQSD170810.013		insect(moth)
	003	C01	ZQSD170810.025		insect(moth)
	004	D01	ZQSD170810.037		insect(moth)
	005	E01	ZQSD170810.049		insect(moth)
	006	F01	ZQSD170810.061		insect(moth)
	007	G01	ZQSD170810.073		insect(moth)
	008	H01	ZQSD170810.085		insect(moth)
	009	A02	ZQSD170810.002		insect(moth)
	010	B02	ZQSD170810.014		insect(moth)
	011	C02	ZQSD170810.026		insect(moth)
	012	D02	ZQSD170810.038		insect(moth)
	013	E02	ZQSD170810.050		insect(moth)
	014	F02	ZQSD170810.062		insect(moth)
	015	G02	ZQSD170810.074		insect(moth)
	016	H02	ZQSD170810.086		insect(moth)
	017	A03	ZQSD170810.003		insect(moth)
	018	B03	ZQSD170810.015		insect(moth)
	019	C03	ZQSD170810.027		insect(moth)
	020	D03	ZQSD170810.039		insect(moth)
	021	E03	ZQSD170810.051		insect(moth)
	022	F03	ZQSD170810.063		insect(moth)
	023	G03	ZQSD170810.075		insect(moth)
	024	H03	ZQSD170810.087		insect(moth)
	025	A04	ZQSD170810.004		insect(moth)
	026	B04	ZQSD170810.016		insect(moth)
	027	C04	ZQSD170810.028		insect(moth)
	028	D04	ZQSD170810.040		insect(moth)
	029	E04	ZQSD170810.052		insect(moth)
	030	F04	ZQSD170810.064		insect(moth)
	031	G04	ZQSD170810.076		insect(moth)
	032	H04	ZQSD170810.088		insect(moth)
	033	A05	ZQSD170810.005		insect(moth)
	034	B05	ZQSD170810.017		insect(moth)
	035	C05	ZQSD170810.029		insect(moth)
	036	D05	ZQSD170810.041		insect(moth)
	037	E05	ZQSD170810.053		insect(moth)
	038	F05	ZQSD170810.065		insect(moth)
	039	G05	ZQSD170810.077		insect(moth)
	040	H05	ZQSD170810.089		insect(moth)
	041	A06	ZQSD170810.006		insect(moth)
	042	B06	ZQSD170810.018		insect(moth)
	043	C06	ZQSD170810.030		insect(moth)
	044	D06	ZQSD170810.042		insect(moth)
	045	E06	ZQSD170810.054		insect(moth)
	046	F06	ZQSD170810.066		insect(moth)
	047	G06	ZQSD170810.078		insect(moth)
	048	H06	ZQSD170810.090		insect(moth)
	049	A07	ZQSD170810.007		insect(moth)
	050	B07	ZQSD170810.019		insect(moth)
	051	C07	ZQSD170810.031		insect(moth)
	052	D07	ZQSD170810.043		insect(moth)
	053	E07	ZQSD170810.055		insect(moth)
	054	F07	ZQSD170810.067		insect(moth)
	055	G07	ZQSD170810.079		insect(moth)
	056	H07	ZQSD170810.091		insect(moth)
	057	A08	ZQSD170810.008		insect(moth)
	058	B08	ZQSD170810.020		insect(moth)
	059	C08	ZQSD170810.032		insect(moth)
	060	D08	ZQSD170810.044		insect(moth)
	061	E08	ZQSD170810.056		insect(moth)
	062	F08	ZQSD170810.068		insect(moth)
	063	G08	ZQSD170810.080		insect(moth)
	064	H08	ZQSD170810.092		insect(moth)
	065	A09	ZQSD170810.009		insect(moth)
	066	B09	ZQSD170810.021		insect(moth)
	067	C09	ZQSD170810.033		insect(moth)
	068	D09	ZQSD170810.045		insect(moth)
	069	E09	ZQSD170810.057		insect(moth)
	070	F09	ZQSD170810.069		insect(moth)
	071	G09	ZQSD170810.081		insect(moth)
	072	H09	ZQSD170810.093		insect(moth)
	073	A10	ZQSD170810.010		insect(moth)
	074	B10	ZQSD170810.022		insect(moth)
	075	C10	ZQSD170810.034		insect(moth)
	076	D10	ZQSD170810.046		insect(moth)
	077	E10	ZQSD170810.058		insect(moth)
	078	F10	ZQSD170810.070		insect(moth)
	079	G10	ZQSD170810.082		insect(moth)
	080	H10	ZQSD170810.094		insect(moth)
	081	A11	ZQSD170810.011		insect(moth)
	082	B11	ZQSD170810.023		insect(moth)
	083	C11	ZQSD170810.035		insect(moth)
	084	D11	ZQSD170810.047		insect(moth)
	085	E11	ZQSD170810.059		insect(moth)
	086	F11	ZQSD170810.071		insect(moth)
	087	G11	ZQSD170810.083		insect(moth)
	088	H11	ZQSD170810.095		insect(moth)
	089	A12	ZQSD170810.012		insect(moth)
	090	B12	ZQSD170810.024		insect(moth)
	091	C12	ZQSD170810.036		insect(moth)
	092	D12	ZQSD170810.048		insect(moth)
	093	E12	ZQSD170810.060		insect(moth)
	094	F12	ZQSD170810.072		insect(moth)
	095	G12	ZQSD170810.084		insect(moth)
	096	H12	ZQSD170810.096		insect(moth)
plate 5	001	A01	ZDSD170812.001		insect(moth)
	002	B01	ZDSD170812.013		insect(moth)
	003	C01	ZDSD170812.025		insect(moth)
	004	D01	ZDSD170812.037		insect(moth)
	005	E01	ZDSD170812.049		insect(moth)
	006	F01	ZDSD170812.061		insect(moth)
	007	G01	ZDSD170812.073		insect(moth)
	008	H01	ZDSD170812.085		insect(moth)
	009	A02	ZDSD170812.002		insect(moth)
	010	B02	ZDSD170812.014		insect(moth)
	011	C02	ZDSD170812.026		insect(moth)
	012	D02	ZDSD170812.038		insect(moth)
	013	E02	ZDSD170812.050		insect(moth)
	014	F02	ZDSD170812.062		insect(moth)
	015	G02	ZDSD170812.074		insect(moth)
	016	H02	ZDSD170812.086		insect(moth)
	017	A03	ZDSD170812.003		insect(moth)
	018	B03	ZDSD170812.015		insect(moth)
	019	C03	ZDSD170812.027		insect(moth)
	020	D03	ZDSD170812.039		insect(moth)
	021	E03	ZDSD170812.051		insect(moth)
	022	F03	ZDSD170812.063		insect(moth)
	023	G03	ZDSD170812.075		insect(moth)
	024	H03	ZDSD170812.087		insect(moth)
	025	A04	ZDSD170812.004		insect(moth)
	026	B04	ZDSD170812.016		insect(moth)
	027	C04	ZDSD170812.028		insect(moth)
	028	D04	ZDSD170812.040		insect(moth)
	029	E04	ZDSD170812.052		insect(moth)
	030	F04	ZDSD170812.064		insect(moth)
	031	G04	ZDSD170812.076		insect(moth)
	032	H04	ZDSD170812.088		insect(moth)
	033	A05	ZDSD170812.005		insect(moth)
	034	B05	ZDSD170812.017		insect(moth)
	035	C05	ZDSD170812.029		insect(moth)
	036	D05	ZDSD170812.041		insect(moth)
	037	E05	ZDSD170812.053		insect(moth)
	038	F05	ZDSD170812.065		insect(moth)
	039	G05	ZDSD170812.077		insect(moth)
	040	H05	ZDSD170812.089		insect(moth)
	041	A06	ZDSD170812.006		insect(moth)
	042	B06	ZDSD170812.018		insect(moth)
	043	C06	ZDSD170812.030		insect(moth)
	044	D06	ZDSD170812.042		insect(moth)
	045	E06	ZDSD170812.054		insect(moth)
	046	F06	ZDSD170812.066		insect(moth)
	047	G06	ZDSD170812.078		insect(moth)
	048	H06	ZDSD170812.090		insect(moth)
	049	A07	ZDSD170812.007		insect(moth)
	050	B07	ZDSD170812.019		insect(moth)
	051	C07	ZDSD170812.031		insect(moth)
	052	D07	ZDSD170812.043		insect(moth)
	053	E07	ZDSD170812.055		insect(moth)
	054	F07	ZDSD170812.067		insect(moth)
	055	G07	ZDSD170812.079		insect(moth)
	056	H07	ZDSD170812.091		insect(moth)
	057	A08	ZDSD170812.008		insect(moth)
	058	B08	ZDSD170812.020		insect(moth)
	059	C08	ZDSD170812.032		insect(moth)
	060	D08	ZDSD170812.044		insect(moth)
	061	E08	ZDSD170812.056		insect(moth)
	062	F08	ZDSD170812.068		insect(moth)
	063	G08	ZDSD170812.080		insect(moth)
	064	H08	ZDSD170812.092		insect(moth)
	065	A09	ZDSD170812.009		insect(moth)
	066	B09	ZDSD170812.021		insect(moth)
	067	C09	ZDSD170812.033		insect(moth)
	068	D09	ZDSD170812.045		insect(moth)
	069	E09	ZDSD170812.057		insect(moth)
	070	F09	ZDSD170812.069		insect(moth)
	071	G09	ZDSD170812.081		insect(moth)
	072	H09	ZDSD170812.093		insect(moth)
	073	A10	ZDSD170812.010		insect(moth)
	074	B10	ZDSD170812.022		insect(moth)
	075	C10	ZDSD170812.034		insect(moth)
	076	D10	ZDSD170812.046		insect(moth)
	077	E10	ZDSD170812.058		insect(moth)
	078	F10	ZDSD170812.070		insect(moth)
	079	G10	ZDSD170812.082		insect(moth)
	080	H10	ZDSD170812.094		insect(moth)
	081	A11	ZDSD170812.011		insect(moth)
	082	B11	ZDSD170812.023		insect(moth)
	083	C11	ZDSD170812.035		insect(moth)
	084	D11	ZDSD170812.047		insect(moth)
	085	E11	ZDSD170812.059		insect(moth)
	086	F11	ZDSD170812.071		insect(moth)
	087	G11	ZDSD170812.083		insect(moth)
	088	H11	ZDSD170812.095		insect(moth)
	089	A12	ZDSD170812.012		insect(moth)
	090	B12	ZDSD170812.024		insect(moth)
	091	C12	ZDSD170812.036		insect(moth)
	092	D12	ZDSD170812.048		insect(moth)
	093	E12	ZDSD170812.060		insect(moth)
	094	F12	ZDSD170812.072		insect(moth)
	095	G12	ZDSD170812.084		insect(moth)
	096	H12	ZDSD170812.096		insect(moth)
plate 6	001	A01	ZDSD170813.001		insect(moth)
	002	B01	ZDSD170813.013		insect(moth)
	003	C01	ZDSD170813.025		insect(moth)
	004	D01	ZDSD170813.037		insect(moth)
	005	E01	ZDSD170813.049		insect(moth)
	006	F01	ZDSD170813.061		insect(moth)
	007	G01	ZDSD170813.073		insect(moth)
	008	H01	ZDSD170813.085		insect(moth)
	009	A02	ZDSD170813.002		insect(moth)
	010	B02	ZDSD170813.014		insect(moth)
	011	C02	ZDSD170813.026		insect(moth)
	012	D02	ZDSD170813.038		insect(moth)
	013	E02	ZDSD170813.050		insect(moth)
	014	F02	ZDSD170813.062		insect(moth)
	015	G02	ZDSD170813.074		insect(moth)
	016	H02	ZDSD170813.086		insect(moth)
	017	A03	ZDSD170813.003		insect(moth)
	018	B03	ZDSD170813.015		insect(moth)
	019	C03	ZDSD170813.027		insect(moth)
	020	D03	ZDSD170813.039		insect(moth)
	021	E03	ZDSD170813.051		insect(moth)
	022	F03	ZDSD170813.063		insect(moth)
	023	G03	ZDSD170813.075		insect(moth)
	024	H03	ZDSD170813.087		insect(moth)
	025	A04	ZDSD170813.004		insect(moth)
	026	B04	ZDSD170813.016		insect(moth)
	027	C04	ZDSD170813.028		insect(moth)
	028	D04	ZDSD170813.040		insect(moth)
	029	E04	ZDSD170813.052		insect(moth)
	030	F04	ZDSD170813.064		insect(moth)
	031	G04	ZDSD170813.076		insect(moth)
	032	H04	ZDSD170813.088		insect(moth)
	033	A05	ZDSD170813.005		insect(moth)
	034	B05	ZDSD170813.017		insect(moth)
	035	C05	ZDSD170813.029		insect(moth)
	036	D05	ZDSD170813.041		insect(moth)
	037	E05	ZDSD170813.053		insect(moth)
	038	F05	ZDSD170813.065		insect(moth)
	039	G05	ZDSD170813.077		insect(moth)
	040	H05	ZDSD170813.089		insect(moth)
	041	A06	ZDSD170813.006		insect(moth)
	042	B06	ZDSD170813.018		insect(moth)
	043	C06	ZDSD170813.030		insect(moth)
	044	D06	ZDSD170813.042		insect(moth)
	045	E06	ZDSD170813.054		insect(moth)
	046	F06	ZDSD170813.066		insect(moth)
	047	G06	ZDSD170813.078		insect(moth)
	048	H06	ZDSD170813.090		insect(moth)
	049	A07	ZDSD170813.007		insect(moth)
	050	B07	ZDSD170813.019		insect(moth)
	051	C07	ZDSD170813.031		insect(moth)
	052	D07	ZDSD170813.043		insect(moth)
	053	E07	ZDSD170813.055		insect(moth)
	054	F07	ZDSD170813.067		insect(moth)
	055	G07	ZDSD170813.079		insect(moth)
	056	H07	ZDSD170813.091		insect(moth)
	057	A08	ZDSD170813.008		insect(moth)
	058	B08	ZDSD170813.020		insect(moth)
	059	C08	ZDSD170813.032		insect(moth)
	060	D08	ZDSD170813.044		insect(moth)
	061	E08	ZDSD170813.056		insect(moth)
	062	F08	ZDSD170813.068		insect(moth)
	063	G08	ZDSD170813.080		insect(moth)
	064	H08	ZDSD170813.092		insect(moth)
	065	A09	ZDSD170813.009		insect(moth)
	066	B09	ZDSD170813.021		insect(moth)
	067	C09	ZDSD170813.033		insect(moth)
	068	D09	ZDSD170813.045		insect(moth)
	069	E09	ZDSD170813.057		insect(moth)
	070	F09	ZDSD170813.069		insect(moth)
	071	G09	ZDSD170813.081		insect(moth)
	072	H09	ZDSD170813.093		insect(moth)
	073	A10	ZDSD170813.010		insect(moth)
	074	B10	ZDSD170813.022		insect(moth)
	075	C10	ZDSD170813.034		insect(moth)
	076	D10	ZDSD170813.046		insect(moth)
	077	E10	ZDSD170813.058		insect(moth)
	078	F10	ZDSD170813.070		insect(moth)
	079	G10	ZDSD170813.082		insect(moth)
	080	H10	ZDSD170813.094		insect(moth)
	081	A11	ZDSD170813.011		insect(moth)
	082	B11	ZDSD170813.023		insect(moth)
	083	C11	ZDSD170813.035		insect(moth)
	084	D11	ZDSD170813.047		insect(moth)
	085	E11	ZDSD170813.059		insect(moth)
	086	F11	ZDSD170813.071		insect(moth)
	087	G11	ZDSD170813.083		insect(moth)
	088	H11	ZDSD170813.095		insect(moth)
	089	A12	ZDSD170813.012		insect(moth)
	090	B12	ZDSD170813.024		insect(moth)
	091	C12	ZDSD170813.036		insect(moth)
	092	D12	ZDSD170813.048		insect(moth)
	093	E12	ZDSD170813.060		insect(moth)
	094	F12	ZDSD170813.072		insect(moth)
	095	G12	ZDSD170813.084		insect(moth)
	096	H12	ZDSD170813.096		insect(moth)
plate 7	001	A01	ZQSD170809.097		insect(moth)
	002	B01	ZQSD170809.109		insect(moth)
	003	C01	ZQSD170809.121		insect(moth)
	004	D01	ZQSD170809.133		insect(moth)
	005	E01	ZQSD170809.145		insect(moth)
	006	F01	ZQSD170809.157		insect(moth)
	007	G01			insect(moth)
	008	H01	ZQSD170810.097		insect(moth)
	009	A02	ZQSD170809.098		insect(moth)
	010	B02	ZQSD170809.110		insect(moth)
	011	C02	ZQSD170809.122		insect(moth)
	012	D02	ZQSD170809.134		insect(moth)
	013	E02	ZQSD170809.146		insect(moth)
	014	F02	ZQSD170809.158		insect(moth)
	015	G02			insect(moth)
	016	H02	ZQSD170810.098		insect(moth)
	017	A03	ZQSD170809.099		insect(moth)
	018	B03	ZQSD170809.111		insect(moth)
	019	C03	ZQSD170809.123		insect(moth)
	020	D03	ZQSD170809.135		insect(moth)
	021	E03	ZQSD170809.147		insect(moth)
	022	F03	ZQSD170809.159		insect(moth)
	023	G03			insect(moth)
	024	H03	ZQSD170810.099		insect(moth)
	025	A04	ZQSD170809.100		insect(moth)
	026	B04	ZQSD170809.112		insect(moth)
	027	C04	ZQSD170809.124		insect(moth)
	028	D04	ZQSD170809.136		insect(moth)
	029	E04	ZQSD170809.148		insect(moth)
	030	F04	ZQSD170809.160		insect(moth)
	031	G04	ZQSD170809.172		insect(moth)
	032	H04	ZQSD170810.100		insect(moth)
	033	A05	ZQSD170809.101		insect(moth)
	034	B05	ZQSD170809.113		insect(moth)
	035	C05	ZQSD170809.125		insect(moth)
	036	D05	ZQSD170809.137		insect(moth)
	037	E05	ZQSD170809.149		insect(moth)
	038	F05	ZQSD170809.161		insect(moth)
	039	G05	ZQSD170809.173		insect(moth)
	040	H05	ZQSD170810.101		insect(moth)
	041	A06	ZQSD170809.102		insect(moth)
	042	B06	ZQSD170809.114		insect(moth)
	043	C06	ZQSD170809.126		insect(moth)
	044	D06	ZQSD170809.138		insect(moth)
	045	E06	ZQSD170809.150		insect(moth)
	046	F06	ZQSD170809.162		insect(moth)
	047	G06	ZQSD170809.174		insect(moth)
	048	H06	ZQSD170810.102		insect(moth)
	049	A07	ZQSD170809.103		insect(moth)
	050	B07	ZQSD170809.115		insect(moth)
	051	C07	ZQSD170809.127		insect(moth)
	052	D07	ZQSD170809.139		insect(moth)
	053	E07	ZQSD170809.151		insect(moth)
	054	F07	ZQSD170809.163		insect(moth)
	055	G07	ZQSD170809.175		insect(moth)
	056	H07	ZDSD170813.097		insect(moth)
	057	A08	ZQSD170809.104		insect(moth)
	058	B08	ZQSD170809.116		insect(moth)
	059	C08	ZQSD170809.128		insect(moth)
	060	D08	ZQSD170809.140		insect(moth)
	061	E08	ZQSD170809.152		insect(moth)
	062	F08	ZQSD170809.164		insect(moth)
	063	G08	ZQSD170809.176		insect(moth)
	064	H08	ZDSD170813.098		insect(moth)
	065	A09	ZQSD170809.105		insect(moth)
	066	B09	ZQSD170809.117		insect(moth)
	067	C09	ZQSD170809.129		insect(moth)
	068	D09	ZQSD170809.141		insect(moth)
	069	E09	ZQSD170809.153		insect(moth)
	070	F09	ZQSD170809.165		insect(moth)
	071	G09	ZQSD170809.177		insect(moth)
	072	H09	ZDSD170813.099		insect(moth)
	073	A10	ZQSD170809.106		insect(moth)
	074	B10	ZQSD170809.118		insect(moth)
	075	C10	ZQSD170809.130		insect(moth)
	076	D10	ZQSD170809.142		insect(moth)
	077	E10	ZQSD170809.154		insect(moth)
	078	F10	ZQSD170809.166		insect(moth)
	079	G10	ZQSD170809.178		insect(moth)
	080	H10	ZDSD170813.100		insect(moth)
	081	A11	ZQSD170809.107		insect(moth)
	082	B11	ZQSD170809.119		insect(moth)
	083	C11	ZQSD170809.131		insect(moth)
	084	D11	ZQSD170809.143		insect(moth)
	085	E11	ZQSD170809.155		insect(moth)
	086	F11	ZQSD170809.167		insect(moth)
	087	G11	ZQSD170809.179		insect(moth)
	088	H11	ZDSD170813.101		insect(moth)
	089	A12	ZQSD170809.108		insect(moth)
	090	B12	ZQSD170809.120		insect(moth)
	091	C12	ZQSD170809.132		insect(moth)
	092	D12	ZQSD170809.144		insect(moth)
	093	E12	ZQSD170809.156		insect(moth)
	094	F12			insect(moth)
	095	G12	ZQSD170809.180		insect(moth)
	096	H12	ZDSD170813.102		insect(moth)
plate 8	001	A01	ZDSD170812.097		insect(moth)
	002	B01	ZDSD170812.109		insect(moth)
	003	C01	ZDSD170812.121		insect(moth)
	004	D01	ZDSD170812.133		insect(moth)
	005	E01	ZDSD170812.145		insect(moth)
	006	F01	ZDSD170812.157		insect(moth)
	007	G01	ZDSD170812.169		insect(moth)
	008	H01	ZDSD170813.104		insect(moth)
	009	A02	ZDSD170812.098		insect(moth)
	010	B02	ZDSD170812.110		insect(moth)
	011	C02	ZDSD170812.122		insect(moth)
	012	D02	ZDSD170812.134		insect(moth)
	013	E02	ZDSD170812.146		insect(moth)
	014	F02	ZDSD170812.158		insect(moth)
	015	G02	ZDSD170812.170		insect(moth)
	016	H02	ZDSD170813.105		insect(moth)
	017	A03	ZDSD170812.099		insect(moth)
	018	B03	ZDSD170812.111		insect(moth)
	019	C03	ZDSD170812.123		insect(moth)
	020	D03	ZDSD170812.135		insect(moth)
	021	E03	ZDSD170812.147		insect(moth)
	022	F03	ZDSD170812.159		insect(moth)
	023	G03	ZDSD170812.171		insect(moth)
	024	H03	ZDSD170813.106		insect(moth)
	025	A04	ZDSD170812.100		insect(moth)
	026	B04	ZDSD170812.112		insect(moth)
	027	C04	ZDSD170812.124		insect(moth)
	028	D04	ZDSD170812.136		insect(moth)
	029	E04	ZDSD170812.148		insect(moth)
	030	F04	ZDSD170812.160		insect(moth)
	031	G04	ZDSD170812.172		insect(moth)
	032	H04	ZDSD170813.107		insect(moth)
	033	A05	ZDSD170812.101		insect(moth)
	034	B05	ZDSD170812.113		insect(moth)
	035	C05	ZDSD170812.125		insect(moth)
	036	D05	ZDSD170812.137		insect(moth)
	037	E05	ZDSD170812.149		insect(moth)
	038	F05	ZDSD170812.161		insect(moth)
	039	G05	ZDSD170812.173		insect(moth)
	040	H05	ZDSD170813.108		insect(moth)
	041	A06	ZDSD170812.102		insect(moth)
	042	B06	ZDSD170812.114		insect(moth)
	043	C06	ZDSD170812.126		insect(moth)
	044	D06	ZDSD170812.138		insect(moth)
	045	E06	ZDSD170812.150		insect(moth)
	046	F06	ZDSD170812.162		insect(moth)
	047	G06			insect(moth)
	048	H06	ZDSD170813.109		insect(moth)
	049	A07	ZDSD170812.103		insect(moth)
	050	B07	ZDSD170812.115		insect(moth)
	051	C07	ZDSD170812.127		insect(moth)
	052	D07	ZDSD170812.139		insect(moth)
	053	E07	ZDSD170812.151		insect(moth)
	054	F07	ZDSD170812.163		insect(moth)
	055	G07	ZDSD170812.175		insect(moth)
	056	H07	ZDSD170813.110		insect(moth)
	057	A08	ZDSD170812.104		insect(moth)
	058	B08	ZDSD170812.116		insect(moth)
	059	C08	ZDSD170812.128		insect(moth)
	060	D08	ZDSD170812.140		insect(moth)
	061	E08	ZDSD170812.152		insect(moth)
	062	F08	ZDSD170812.164		insect(moth)
	063	G08	ZDSD170812.176		insect(moth)
	064	H08	ZDSD170813.111		insect(moth)
	065	A09	ZDSD170812.105		insect(moth)
	066	B09	ZDSD170812.117		insect(moth)
	067	C09	ZDSD170812.129		insect(moth)
	068	D09	ZDSD170812.141		insect(moth)
	069	E09	ZDSD170812.153		insect(moth)
	070	F09	ZDSD170812.165		insect(moth)
	071	G09	ZDSD170812.177		insect(moth)
	072	H09	ZDSD170813.112		insect(moth)
	073	A10	ZDSD170812.106		insect(moth)
	074	B10	ZDSD170812.118		insect(moth)
	075	C10			insect(moth)
	076	D10	ZDSD170812.142		insect(moth)
	077	E10	ZDSD170812.154		insect(moth)
	078	F10	ZDSD170812.166		insect(moth)
	079	G10	ZDSD170812.178		insect(moth)
	080	H10	ZDSD170813.113		insect(moth)
	081	A11	ZDSD170812.107		insect(moth)
	082	B11	ZDSD170812.119		insect(moth)
	083	C11	ZDSD170812.131		insect(moth)
	084	D11	ZDSD170812.143		insect(moth)
	085	E11	ZDSD170812.155		insect(moth)
	086	F11	ZDSD170812.167		insect(moth)
	087	G11	ZDSD170812.179		insect(moth)
	088	H11	ZDSD170813.114		insect(moth)
	089	A12	ZDSD170812.108		insect(moth)
	090	B12	ZDSD170812.120		insect(moth)
	091	C12	ZDSD170812.132		insect(moth)
	092	D12	ZDSD170812.144		insect(moth)
	093	E12	ZDSD170812.156		insect(moth)
	094	F12	ZDSD170812.168		insect(moth)
	095	G12	ZDSD170813.103		insect(moth)
	096	H12	ZDSD170813.115		insect(moth)
plate 9	001	A01	ZQSD170808.097		insect(moth)
	002	B01	ZQSD170808.109		insect(moth)
	003	C01	ZDSD170811.003		insect(moth)
	004	D01	ZDSD170811.015		insect(moth)
	005	E01	ZDSD170811.027		insect(moth)
	006	F01	ZDSD170811.039		insect(moth)
	007	G01	ZDSD170813.120		insect(moth)
	009	A02	ZQSD170808.098		insect(moth)
	010	B02	ZQSD170808.110		insect(moth)
	011	C02	ZDSD170811.004		insect(moth)
	012	D02	ZDSD170811.016		insect(moth)
	013	E02	ZDSD170811.028		insect(moth)
	014	F02	ZDSD170811.040		insect(moth)
	015	G02	ZDSD170813.121		insect(moth)
	017	A03	ZQSD170808.099		insect(moth)
	018	B03	ZQSD170808.111		insect(moth)
	019	C03	ZDSD170811.005		insect(moth)
	020	D03	ZDSD170811.017		insect(moth)
	021	E03	ZDSD170811.029		insect(moth)
	022	F03	ZDSD170811.041		insect(moth)
	023	G03	ZDSD170813.122		insect(moth)
	025	A04	ZQSD170808.100		insect(moth)
	026	B04	ZQSD170808.112		insect(moth)
	027	C04	ZDSD170811.006		insect(moth)
	028	D04	ZDSD170811.018		insect(moth)
	029	E04	ZDSD170811.030		insect(moth)
	030	F04	ZDSD170811.042		insect(moth)
	031	G04	ZDSD170813.123		insect(moth)
	033	A05	ZQSD170808.101		insect(moth)
	034	B05	ZQSD170808.113		insect(moth)
	035	C05	ZDSD170811.007		insect(moth)
	036	D05	ZDSD170811.019		insect(moth)
	037	E05	ZDSD170811.031		insect(moth)
	038	F05	ZDSD170811.043		insect(moth)
	039	G05	ZDSD170813.124		insect(moth)
	041	A06	ZQSD170808.102		insect(moth)
	042	B06	ZQSD170808.114		insect(moth)
	043	C06	ZDSD170811.008		insect(moth)
	044	D06	ZDSD170811.020		insect(moth)
	045	E06	ZDSD170811.032		insect(moth)
	046	F06	ZDSD170811.044		insect(moth)
	047	G06	ZDSD170813.125		insect(moth)
	049	A07	ZQSD170808.103		insect(moth)
	050	B07	ZQSD170808.115		insect(moth)
	051	C07	ZDSD170811.009		insect(moth)
	052	D07	ZDSD170811.021		insect(moth)
	053	E07	ZDSD170811.033		insect(moth)
	054	F07	ZDSD170811.045		insect(moth)
	055	G07	ZDSD170813.126		insect(moth)
	057	A08	ZQSD170808.104		insect(moth)
	058	B08	ZQSD170808.116		insect(moth)
	059	C08	ZDSD170811.010		insect(moth)
	060	D08	ZDSD170811.022		insect(moth)
	061	E08	ZDSD170811.034		insect(moth)
	062	F08	ZDSD170811.046		insect(moth)
	065	A09	ZQSD170808.105		insect(moth)
	066	B09	ZQSD170808.117		insect(moth)
	067	C09	ZDSD170811.011		insect(moth)
	068	D09	ZDSD170811.023		insect(moth)
	069	E09	ZDSD170811.035		insect(moth)
	070	F09	ZDSD170813.116		insect(moth)
	073	A10	ZQSD170808.106		insect(moth)
	074	B10	ZQSD170808.118		insect(moth)
	075	C10	ZDSD170811.012		insect(moth)
	076	D10	ZDSD170811.024		insect(moth)
	077	E10	ZDSD170811.036		insect(moth)
	078	F10	ZDSD170813.117		insect(moth)
	081	A11	ZQSD170808.107		insect(moth)
	082	B11	ZDSD170811.001		insect(moth)
	083	C11	ZDSD170811.013		insect(moth)
	084	D11	ZDSD170811.025		insect(moth)
	085	E11	ZDSD170811.037		insect(moth)
	086	F11	ZDSD170813.118		insect(moth)
	089	A12	ZQSD170808.108		insect(moth)
	090	B12	ZDSD170811.002		insect(moth)
	091	C12	ZDSD170811.014		insect(moth)
	092	D12	ZDSD170811.026		insect(moth)
	093	E12	ZDSD170811.038		insect(moth)
	094	F12	ZDSD170813.119		insect(moth)

## Sheet: Table S2
Table S2. Sample Information.
Primer	5'to3'
Rev001	AAAGCTAAACTTCAGGGTGACCAAAAAATCA
Rev002	AACAGTAAACTTCAGGGTGACCAAAAAATCA
Rev003	AACCTTAAACTTCAGGGTGACCAAAAAATCA
Rev004	AACTCTAAACTTCAGGGTGACCAAAAAATCA
Rev005	AAGCATAAACTTCAGGGTGACCAAAAAATCA
Rev006	AAGGTTAAACTTCAGGGTGACCAAAAAATCA
Rev007	AAGTGTAAACTTCAGGGTGACCAAAAAATCA
Rev008	AATGGTAAACTTCAGGGTGACCAAAAAATCA
Rev009	ACACTTAAACTTCAGGGTGACCAAAAAATCA
Rev010	ACAGATAAACTTCAGGGTGACCAAAAAATCA
Rev011	ACCATTAAACTTCAGGGTGACCAAAAAATCA
Rev012	ACCTATAAACTTCAGGGTGACCAAAAAATCA
Rev013	ACGAATAAACTTCAGGGTGACCAAAAAATCA
Rev014	ACGTTTAAACTTCAGGGTGACCAAAAAATCA
Rev015	ACTGTTAAACTTCAGGGTGACCAAAAAATCA
Rev016	AGAACTAAACTTCAGGGTGACCAAAAAATCA
Rev017	AGACATAAACTTCAGGGTGACCAAAAAATCA
Rev018	AGAGTTAAACTTCAGGGTGACCAAAAAATCA
Rev019	AGATGTAAACTTCAGGGTGACCAAAAAATCA
Rev020	AGCTTTAAACTTCAGGGTGACCAAAAAATCA
Rev021	AGGATTAAACTTCAGGGTGACCAAAAAATCA
Rev022	AGTAGTAAACTTCAGGGTGACCAAAAAATCA
Rev023	AGTCTTAAACTTCAGGGTGACCAAAAAATCA
Rev024	AGTGATAAACTTCAGGGTGACCAAAAAATCA
Rev025	AGTTCTAAACTTCAGGGTGACCAAAAAATCA
Rev026	ATACCTAAACTTCAGGGTGACCAAAAAATCA
Rev027	ATCACTAAACTTCAGGGTGACCAAAAAATCA
Rev028	CAAAGTAAACTTCAGGGTGACCAAAAAATCA
Rev029	CAACTTAAACTTCAGGGTGACCAAAAAATCA
Rev030	CAATCTAAACTTCAGGGTGACCAAAAAATCA
Rev031	CAGAATAAACTTCAGGGTGACCAAAAAATCA
Rev032	CATACTAAACTTCAGGGTGACCAAAAAATCA
Rev033	CATCATAAACTTCAGGGTGACCAAAAAATCA
Rev034	CCAATTAAACTTCAGGGTGACCAAAAAATCA
Rev035	CGATTTAAACTTCAGGGTGACCAAAAAATCA
Rev036	CGTATTAAACTTCAGGGTGACCAAAAAATCA
Rev037	CGTTATAAACTTCAGGGTGACCAAAAAATCA
Rev038	CTAACTAAACTTCAGGGTGACCAAAAAATCA
Rev039	CTACATAAACTTCAGGGTGACCAAAAAATCA
Rev040	CTATGTAAACTTCAGGGTGACCAAAAAATCA
Rev041	CTCAATAAACTTCAGGGTGACCAAAAAATCA
Rev042	CTGATTAAACTTCAGGGTGACCAAAAAATCA
Rev043	CTGTATAAACTTCAGGGTGACCAAAAAATCA
Rev044	CTTAGTAAACTTCAGGGTGACCAAAAAATCA
Rev045	CTTCTTAAACTTCAGGGTGACCAAAAAATCA
Rev046	GAAACTAAACTTCAGGGTGACCAAAAAATCA
Rev047	GAACATAAACTTCAGGGTGACCAAAAAATCA
Rev048	GAATGTAAACTTCAGGGTGACCAAAAAATCA
Rev049	GACTTTAAACTTCAGGGTGACCAAAAAATCA
Rev050	GAGATTAAACTTCAGGGTGACCAAAAAATCA
Rev051	GAGTATAAACTTCAGGGTGACCAAAAAATCA
Rev052	GATAGTAAACTTCAGGGTGACCAAAAAATCA
Rev053	GATCTTAAACTTCAGGGTGACCAAAAAATCA
Rev054	GATGATAAACTTCAGGGTGACCAAAAAATCA
Rev055	GATTCTAAACTTCAGGGTGACCAAAAAATCA
Rev056	GCAAATAAACTTCAGGGTGACCAAAAAATCA
Rev057	GCTATTAAACTTCAGGGTGACCAAAAAATCA
Rev058	GCTTATAAACTTCAGGGTGACCAAAAAATCA
Rev059	GGAATTAAACTTCAGGGTGACCAAAAAATCA
Rev060	GGATATAAACTTCAGGGTGACCAAAAAATCA
Rev061	GGTTTTAAACTTCAGGGTGACCAAAAAATCA
Rev062	GTAGATAAACTTCAGGGTGACCAAAAAATCA
Rev063	GTCATTAAACTTCAGGGTGACCAAAAAATCA
Rev064	GTGAATAAACTTCAGGGTGACCAAAAAATCA
Rev065	GTGTTTAAACTTCAGGGTGACCAAAAAATCA
Rev066	GTTACTAAACTTCAGGGTGACCAAAAAATCA
Rev067	GTTCATAAACTTCAGGGTGACCAAAAAATCA
Rev068	TAAGGTAAACTTCAGGGTGACCAAAAAATCA
Rev069	TACTGTAAACTTCAGGGTGACCAAAAAATCA
Rev070	TAGGATAAACTTCAGGGTGACCAAAAAATCA
Rev071	TAGTCTAAACTTCAGGGTGACCAAAAAATCA
Rev072	TATCGTAAACTTCAGGGTGACCAAAAAATCA
Rev073	TATGCTAAACTTCAGGGTGACCAAAAAATCA
Rev074	TCACATAAACTTCAGGGTGACCAAAAAATCA
Rev075	TCAGTTAAACTTCAGGGTGACCAAAAAATCA
Rev076	TCATGTAAACTTCAGGGTGACCAAAAAATCA
Rev077	TCCAATAAACTTCAGGGTGACCAAAAAATCA
Rev078	TCCTTTAAACTTCAGGGTGACCAAAAAATCA
Rev079	TCGATTAAACTTCAGGGTGACCAAAAAATCA
Rev080	TCGTATAAACTTCAGGGTGACCAAAAAATCA
Rev081	TCTCTTAAACTTCAGGGTGACCAAAAAATCA
Rev082	TGAAGTAAACTTCAGGGTGACCAAAAAATCA
Rev083	TGACTTAAACTTCAGGGTGACCAAAAAATCA
Rev084	TGAGATAAACTTCAGGGTGACCAAAAAATCA
Rev085	TGCTATAAACTTCAGGGTGACCAAAAAATCA
Rev086	TGGAATAAACTTCAGGGTGACCAAAAAATCA
Rev087	TGTACTAAACTTCAGGGTGACCAAAAAATCA
Rev088	TGTCATAAACTTCAGGGTGACCAAAAAATCA
Rev089	TGTGTTAAACTTCAGGGTGACCAAAAAATCA
Rev090	TTACGTAAACTTCAGGGTGACCAAAAAATCA
Rev091	TTAGCTAAACTTCAGGGTGACCAAAAAATCA
Rev092	TTCTCTAAACTTCAGGGTGACCAAAAAATCA
Rev093	TTGACTAAACTTCAGGGTGACCAAAAAATCA
Rev094	TTGCATAAACTTCAGGGTGACCAAAAAATCA
Rev095	TTGGTTAAACTTCAGGGTGACCAAAAAATCA
Rev096	TTTCCTAAACTTCAGGGTGACCAAAAAATCA
For001	AAAGCGGTCAACAAATCATAAAGATATTGG
For002	AACAGGGTCAACAAATCATAAAGATATTGG
For003	AACCTGGTCAACAAATCATAAAGATATTGG
For004	AACTCGGTCAACAAATCATAAAGATATTGG
For005	AAGCAGGTCAACAAATCATAAAGATATTGG
For006	AAGGTGGTCAACAAATCATAAAGATATTGG
For007	AAGTGGGTCAACAAATCATAAAGATATTGG
For008	AATGGGGTCAACAAATCATAAAGATATTGG
For009	ACACTGGTCAACAAATCATAAAGATATTGG
For010	ACAGAGGTCAACAAATCATAAAGATATTGG
For011	ACCATGGTCAACAAATCATAAAGATATTGG
For012	ACCTAGGTCAACAAATCATAAAGATATTGG
For013	ACGAAGGTCAACAAATCATAAAGATATTGG
For014	ACGTTGGTCAACAAATCATAAAGATATTGG
For015	ACTGTGGTCAACAAATCATAAAGATATTGG
For016	AGAACGGTCAACAAATCATAAAGATATTGG
For017	AGACAGGTCAACAAATCATAAAGATATTGG
For018	AGAGTGGTCAACAAATCATAAAGATATTGG
For019	AGATGGGTCAACAAATCATAAAGATATTGG
For020	AGCTTGGTCAACAAATCATAAAGATATTGG
For021	AGGATGGTCAACAAATCATAAAGATATTGG
For022	AGTAGGGTCAACAAATCATAAAGATATTGG
For023	AGTCTGGTCAACAAATCATAAAGATATTGG
For024	AGTGAGGTCAACAAATCATAAAGATATTGG
For025	AGTTCGGTCAACAAATCATAAAGATATTGG
For026	ATACCGGTCAACAAATCATAAAGATATTGG
For027	ATCACGGTCAACAAATCATAAAGATATTGG
For028	CAAAGGGTCAACAAATCATAAAGATATTGG
For029	CAACTGGTCAACAAATCATAAAGATATTGG
For030	CAATCGGTCAACAAATCATAAAGATATTGG
For031	CAGAAGGTCAACAAATCATAAAGATATTGG
For032	CATACGGTCAACAAATCATAAAGATATTGG
For033	CATCAGGTCAACAAATCATAAAGATATTGG
For034	CCAATGGTCAACAAATCATAAAGATATTGG
For035	CGATTGGTCAACAAATCATAAAGATATTGG
For036	CGTATGGTCAACAAATCATAAAGATATTGG
For037	CGTTAGGTCAACAAATCATAAAGATATTGG
For038	CTAACGGTCAACAAATCATAAAGATATTGG
For039	CTACAGGTCAACAAATCATAAAGATATTGG
For040	CTATGGGTCAACAAATCATAAAGATATTGG
For041	CTCAAGGTCAACAAATCATAAAGATATTGG
For042	CTGATGGTCAACAAATCATAAAGATATTGG
For043	CTGTAGGTCAACAAATCATAAAGATATTGG
For044	CTTAGGGTCAACAAATCATAAAGATATTGG
For045	CTTCTGGTCAACAAATCATAAAGATATTGG
For046	GAAACGGTCAACAAATCATAAAGATATTGG
For047	GAACAGGTCAACAAATCATAAAGATATTGG
For048	GAATGGGTCAACAAATCATAAAGATATTGG
For049	GACTTGGTCAACAAATCATAAAGATATTGG
For050	GAGATGGTCAACAAATCATAAAGATATTGG
For051	GAGTAGGTCAACAAATCATAAAGATATTGG
For052	GATAGGGTCAACAAATCATAAAGATATTGG
For053	GATCTGGTCAACAAATCATAAAGATATTGG
For054	GATGAGGTCAACAAATCATAAAGATATTGG
For055	GATTCGGTCAACAAATCATAAAGATATTGG
For056	GCAAAGGTCAACAAATCATAAAGATATTGG
For057	GCTATGGTCAACAAATCATAAAGATATTGG
For058	GCTTAGGTCAACAAATCATAAAGATATTGG
For059	GGAATGGTCAACAAATCATAAAGATATTGG
For060	GGATAGGTCAACAAATCATAAAGATATTGG
For061	GGTTTGGTCAACAAATCATAAAGATATTGG
For062	GTAGAGGTCAACAAATCATAAAGATATTGG
For063	GTCATGGTCAACAAATCATAAAGATATTGG
For064	GTGAAGGTCAACAAATCATAAAGATATTGG
For065	GTGTTGGTCAACAAATCATAAAGATATTGG
For066	GTTACGGTCAACAAATCATAAAGATATTGG
For067	GTTCAGGTCAACAAATCATAAAGATATTGG
For068	TAAGGGGTCAACAAATCATAAAGATATTGG
For069	TACTGGGTCAACAAATCATAAAGATATTGG
For070	TAGGAGGTCAACAAATCATAAAGATATTGG
For071	TAGTCGGTCAACAAATCATAAAGATATTGG
For072	TATCGGGTCAACAAATCATAAAGATATTGG
For073	TATGCGGTCAACAAATCATAAAGATATTGG
For074	TCACAGGTCAACAAATCATAAAGATATTGG
For075	TCAGTGGTCAACAAATCATAAAGATATTGG
For076	TCATGGGTCAACAAATCATAAAGATATTGG
For077	TCCAAGGTCAACAAATCATAAAGATATTGG
For078	TCCTTGGTCAACAAATCATAAAGATATTGG
For079	TCGATGGTCAACAAATCATAAAGATATTGG
For080	TCGTAGGTCAACAAATCATAAAGATATTGG
For081	TCTCTGGTCAACAAATCATAAAGATATTGG
For082	TGAAGGGTCAACAAATCATAAAGATATTGG
For083	TGACTGGTCAACAAATCATAAAGATATTGG
For084	TGAGAGGTCAACAAATCATAAAGATATTGG
For085	TGCTAGGTCAACAAATCATAAAGATATTGG
For086	TGGAAGGTCAACAAATCATAAAGATATTGG
For087	TGTACGGTCAACAAATCATAAAGATATTGG
For088	TGTCAGGTCAACAAATCATAAAGATATTGG
For089	TGTGTGGTCAACAAATCATAAAGATATTGG
For090	TTACGGGTCAACAAATCATAAAGATATTGG
For091	TTAGCGGTCAACAAATCATAAAGATATTGG
For092	TTCTCGGTCAACAAATCATAAAGATATTGG
For093	TTGACGGTCAACAAATCATAAAGATATTGG
For094	TTGCAGGTCAACAAATCATAAAGATATTGG
For095	TTGGTGGTCAACAAATCATAAAGATATTGG
For096	TTTCCGGTCAACAAATCATAAAGATATTGG

## Sheet: Table S3
Table S3. Statistical results of data output and COI barcode recovery.
	Plate #1	Plate #2	Plate #3	Plate #4	Plate #5	Plate #6	Plate #7	Plate #8	Plate #9	Total
Samples	94	96	96	96	96	96	96	96	79	845
Species	30 marine invertebrates, 64 insects	moth	moth	moth	moth	moth	moth	moth	moth	-
Sanger sequencing	yes (72 available)	no	no	no	no	no	no	no	no	-
BGISEQ-SE400	yes	yes	yes	yes	yes	yes	yes	yes	yes	-
Clean reads	12745067	3493849	3127036	2210152	1717411	2103250	2381245	2164901	2460519	32403430
Assigned reads	9870823	1670871	1736807	1543870	1296164	1655005	1818584	1459993	1515088	22567205
Minimum assigned reads	303	137	57	56	33	95	7	13	8	-
Maximum assigned reads	585609	135975	121351	130141	82943	68959	71372	59890	66160	-
Recovered COI barcodes	86	87	87	88	73	89	88	81	68	747
Success ratio (%)	91.49	90.63	90.63	91.67	76.04	92.71	91.67	84.38	86.08	88.4

## Sheet: Table S4
Table S4. Accuracy results of HIFI-SE barcodes compared with Sanger.
location in 96-well	HIFI-SE ID	identical bases comparied with sanger	mismatch_whole	accuracy(identical bases/Sanger length)	location in 96-well	Sanger ID	lenth of sanger	degenerate base in Sanger barcode	notes
A01	1	658	0	1	A01	1	658	0		Legend		Barcode failed
B01	2	658	0	1	B01	2	658	0				success in HIFI-SE, but failed in Sanger
C01	3	658	0	0.998483	C01	3	659	1				success in HIFI-SE
D01	4	556	4	0.977153	D01	4	569	9				success in Sanger
E01	5	655	0	0.992424	E01	5	660	5				BLANK samples
F01	6	644	5	0.978723	F01	6	658	9				contamination
G01	7	649	0	0.983333	G01	7	660	11
H01	8	657	1	0.99848	H01	8	658	0
A02	9	658	0	1	A02	9	658	0
B02	10	-	-		B02	10
C02	11	480	0	1	C02	11	480	0
D02	12	479	0	0.997917	D02	12	480	1
E02	13	-	-		E02	13
F02	14	-	-		F02	14
G02	15	-	-		G02	15
H02	16	-	-		H02	16
A03	17	588	4	0.989899	A03	17	594	2
B03	18	-	-		B03	18
C03	19	-	-		C03	19
D03	20	-	-		D03	20
E03	21	-	-		E03	21
F03	22	-	-		F03	22
G03	23	-	-		G03	23
H03	24	573	0	0.993068	H03	24	577	4
A04	25	-	-		A04	25
B04	26	-	-		B04	26
C04	27	-	-		C04	27
D04	28	-	-		D04	28
E04	29	655	0	0.995441	E04	29	658	3
F04	30	-	-		F04	30
G04	31	-	-		G04	31			BLANK
H04	32	-	-		H04	32
A05	33	658	0	1	A05	33	658	0
B05	34	658	0	1	B05	34	658	0
C05	35	658	0	1	C05	35	658	0
D05	36	-	-		D05
E05	37	658	0	1	E05	37	658	0
F05	38	658	0	0.998483	F05	38	659	1
G05	39	474	5	0.9875	G05	39	480	0
H05	40	-	-		H05	40
A06	41	658	0	1	A06	41	658	0
B06	42	658	0	1	B06	42	658	0
C06	43	658	0	1	C06	43	658	0
D06	44	658	0	1	D06	44	658	0
E06	45	658	0	1	E06	45	658	0
F06	46	658	0	1	F06	46	658	0
G06	47	658	0	1	G06	47	658	0
H06	48	658	0	1	H06	48	658	0
A07	49	-	-		A07	49
B07	50	658	0	1	B07	50	658	0
C07	51	658	0	1	C07	51	658	0
D07	52	658	0	1	D07	52	658	0
E07	53	-	-		E07	53
F07	54	658	0	1	F07	54	658	0
G07	55	658	0	1	G07	55	658	0
H07	56	658	0	1	H07	56	658	0
A08	57	658	0	1	A08	57	658	0
B08	58	658	0	1	B08	58	658	0
C08	59	-	-		C08	59
D08	60	658	0	1	D08	60	658	0
E08	61	536	122	0.81459	E08	61	658	0
F08	62	658	0	1	F08	62	658	0
G08	63	658	0	1	G08	63	658	0
H08	64	658	0	1	H08	64	658	0
A09	65	658	0	1	A09	65	658	0
B09	66	658	0	1	B09	66	658	0
C09	67	-	-		C09	67	658	0
D09	68	658	0	1	D09	68	658	0
E09	69	658	0	1	E09	69	658	0
F09	70	656	2	0.99696	F09	70	658	0
G09	71	658	0	1	G09	71	658	0
H09	72	658	0	1	H09	72	658	0
A10	73	657	1	0.99848	A10	73	658	0
B10	74	657	1	0.99848	B10	74	658	0
C10	75	657	1	0.99848	C10	75	658	0
D10	76	657	1	0.99848	D10	76	658	0
E10	77	657	1	0.99848	E10	77	658	0
F10	78	657	1	0.99848	F10	78	658	0
G10	79	657	1	0.99848	G10	79	658	0
H10	80	657	1	0.99848	H10	80	658	0
A11	81	657	1	0.99848	A11	81	658	0
B11	82	657	1	0.99848	B11	82	658	0
C11	83	657	1	0.99848	C11	83	658	0
D11	84	658	0	1	D11	84	658	0
E11	85	658	0	1	E11	85	658	0
F11	86	626	0	1	F11	86	626	0
G11	87	658	0	1	G11	87	658	0
H11	88	658	0	1	H11	88	658	0
A12	89	658	0	1	A12	89	658	0
B12	90	658	0	1	B12	90	658	0
C12	91	658	0	1	C12	91	658	0
D12	92	658	0	1	D12	92	658	0
E12	93	658	0	1	E12	93	658	0
F12	94	657	1	0.99848	F12	94	658	0
G12	95	658	0	1	G12	95	658	0
H12	96	658	0	1	H12	96	658	0

## Sheet: Table S5
Table S5. Wolbachia and fungi sequences detected from moth samples.
symbiont type	ID	size (average abundance of both ends)	phylum	description of BOLD output	similarity
fungi	plate2_010_2-2	109.5	Ascomycota	Ascomycota_Sordariomycetes_Hypocreales_Nectriaceae_Fusarium_proliferatum	98.87
	plate2_021_54-58	11	Ascomycota	Ascomycota_____	91
	plate2_023_7-22	103	Ascomycota	Ascomycota_____	99.37
	plate2_031_3-132	137.5	Ascomycota	Ascomycota_Eurotiomycetes_Eurotiales_Trichocomaceae_Penicillium_citrinum	96.85
	plate2_038_17-20	40.5	Ascomycota	Ascomycota_____	98.58
	plate2_038_17-2	102.5	Ascomycota	Ascomycota_Eurotiomycetes_Eurotiales_Trichocomaceae_Penicillium_citrinum	98.33
	plate2_038_25-53	18.5	Ascomycota	Ascomycota_Eurotiomycetes_Eurotiales_Trichocomaceae_Penicillium_citrinum	99.44
	plate2_038_5-2	216	Ascomycota	Ascomycota_Eurotiomycetes_Eurotiales_Trichocomaceae_Penicillium_citrinum	97.59
	plate2_040_12-72	54.5	Ascomycota	Ascomycota_Sordariomycetes_Hypocreales_Nectriaceae_Metarhizium_anisopliae	90.02
	plate2_043_118-23	47.5	Ascomycota	Ascomycota_____	97.8
	plate2_043_138-27	42	Ascomycota	Ascomycota_Eurotiomycetes_Eurotiales_Trichocomaceae_Penicillium_citrinum	97.96
	plate2_043_145-149	15	Ascomycota	Ascomycota_____	90.09
	plate2_043_145-15	64	Ascomycota	Ascomycota_Eurotiomycetes_Eurotiales_Trichocomaceae_Penicillium_citrinum	91.04
	plate2_043_171-53	25.5	Ascomycota	Ascomycota_Eurotiomycetes_Eurotiales_Trichocomaceae_Penicillium_citrinum	97.77
	plate2_043_18-149	122.5	Ascomycota	Ascomycota_Eurotiomycetes_Eurotiales_Trichocomaceae_Penicillium_citrinum	97.22
	plate2_043_39-182	51	Ascomycota	Ascomycota_____	90.36
	plate2_048_11-102	406.5	Ascomycota	Ascomycota_Eurotiomycetes_Eurotiales_Trichocomaceae_Aspergillus_niger	92.59
	plate2_048_118-6	109.5	Ascomycota	Ascomycota_Eurotiomycetes_Eurotiales_Trichocomaceae_Penicillium_citrinum	99.63
	plate2_048_170-14	59.5	Ascomycota	Ascomycota_Eurotiomycetes_Eurotiales_Trichocomaceae_Penicillium_citrinum	98.15
	plate2_051_10-7	83	Ascomycota	Ascomycota_Sordariomycetes_Hypocreales_Nectriaceae_Fusarium_circinatum	100
	plate2_055_294-180	11	Ascomycota	Ascomycota_____	94.44
	plate2_065_11-96	43.5	Ascomycota	Ascomycota_Sordariomycetes_Hypocreales_Nectriaceae_Fusarium_sacchari	97.57
	plate2_082_2-2	136.5	Ascomycota	Ascomycota_Sordariomycetes_Hypocreales_Cordycipitaceae_Beauveria_bassiana	89.84
	plate3_004_5-18	161	Ascomycota	Ascomycota_Eurotiomycetes_Eurotiales_Trichocomaceae_Penicillium_citrinum	97.03
	plate3_008_24-8	31.5	Ascomycota	Ascomycota_Sordariomycetes_Hypocreales_Nectriaceae_Fusarium_proliferatum	98.86
	plate3_017_110-148	13	Ascomycota	Ascomycota_Sordariomycetes_Hypocreales_Nectriaceae_Fusarium_proliferatum	96.75
	plate3_020_12-14	117.5	Ascomycota	Ascomycota_____	90.88
	plate3_020_3-80	1052	Ascomycota	Ascomycota_Sordariomycetes_Hypocreales_Nectriaceae_Fusarium_proliferatum	95.76
	plate3_020_64-107	11.5	Ascomycota	Ascomycota_Sordariomycetes_Hypocreales_Nectriaceae_Fusarium_sacchari	96.42
	plate3_020_64-80	13	Ascomycota	Ascomycota_Sordariomycetes_Hypocreales_Nectriaceae_Fusarium_sacchari	92.84
	plate3_020_68-14	56.5	Ascomycota	Ascomycota_Sordariomycetes_Hypocreales_Nectriaceae_Fusarium_oxysporum	90.71
	plate3_023_2-2	15	Ascomycota	Ascomycota_Sordariomycetes_Hypocreales_Nectriaceae_Metarhizium_anisopliae	90.25
	plate3_028_16-12	19.5	Ascomycota	Ascomycota_Eurotiomycetes_Eurotiales_Trichocomaceae_Penicillium_citrinum	99.63
	plate3_028_16-6	32.5	Ascomycota	Ascomycota_Eurotiomycetes_Eurotiales_Trichocomaceae_Penicillium_citrinum	98.33
	plate3_028_3-10	262	Ascomycota	Ascomycota_Eurotiomycetes_Eurotiales_Trichocomaceae_Aspergillus_niger	92.59
	plate3_043_2-3	169	Ascomycota	Ascomycota_Eurotiomycetes_Eurotiales_Trichocomaceae_Penicillium_citrinum	97.59
	plate3_056_11-21	28.5	Ascomycota	Ascomycota_Eurotiomycetes_Eurotiales_Trichocomaceae_Penicillium_citrinum	97.59
	plate3_056_11-32	21	Ascomycota	Ascomycota_Eurotiomycetes_Eurotiales_Trichocomaceae_Penicillium_citrinum	98.89
	plate3_056_6-11	63.5	Ascomycota	Ascomycota_____	91
	plate3_059_3-3	265	Ascomycota	Ascomycota_____	99.21
	plate3_066_27-10	303	Ascomycota	Ascomycota_Sordariomycetes_Hypocreales_Nectriaceae_Fusarium_babinda	96.51
	plate3_067_12-8	57	Ascomycota	Ascomycota_Sordariomycetes_Hypocreales_Cordycipitaceae_Beauveria_bassiana	90.55
	plate3_067_19-10	50	Ascomycota	Ascomycota_Sordariomycetes_Hypocreales_Cordycipitaceae_Beauveria_bassiana	87.7
	plate3_067_43-3	63.5	Ascomycota	Ascomycota_____	90.52
	plate3_082_8-12	137	Ascomycota	Ascomycota_Sordariomycetes_Hypocreales_Nectriaceae_Nectria_byssicola	91.48
	plate3_083_18-50	17	Ascomycota	Ascomycota_____	94.44
	plate3_017_68-148	18.5	Ascomycota	Ascomycota_Sordariomycetes_Hypocreales_Nectriaceae_Fusarium_sacchari	87.95
	plate3_017_68-2	841	Ascomycota	Ascomycota_Sordariomycetes_Hypocreales_Nectriaceae_Fusarium_sacchari	90.77
	plate4_007_10-12	24	Ascomycota	Ascomycota_____	99.53
	plate4_007_2-2	244	Ascomycota	Ascomycota_Sordariomycetes_Hypocreales_Nectriaceae_Fusarium_sacchari	98.88
	plate4_007_3-27	59	Ascomycota	Ascomycota_____	87.18
	plate4_019_5-4	21	Ascomycota	Ascomycota_Eurotiomycetes_Eurotiales_Trichocomaceae_Aspergillus_niger	92.59
	plate4_022_3-30	38.5	Ascomycota	Ascomycota_Sordariomycetes_Hypocreales_Nectriaceae_Calonectria_colhounii	99.82
	plate4_028_20-15	72	Ascomycota	Ascomycota_Eurotiomycetes_Eurotiales_Trichocomaceae_Aspergillus_tubingensis	93.5
	plate4_029_6-33	24	Ascomycota	Ascomycota_Eurotiomycetes_Eurotiales_Trichocomaceae_Penicillium_citrinum	99.63
	plate4_060_9-57	20.5	Ascomycota	Ascomycota_Sordariomycetes_Hypocreales_Cordycipitaceae_Beauveria_bassiana	89.84
	plate4_074_1-2	30.5	Ascomycota	Ascomycota_Eurotiomycetes_Eurotiales_Trichocomaceae_Penicillium_levitum	96.97
	plate5_007_2-3	32	Ascomycota	Ascomycota_Eurotiomycetes_Eurotiales_Trichocomaceae_Aspergillus_niger	92.59
	plate5_018_22-29	49.5	Ascomycota	Ascomycota_Eurotiomycetes_Eurotiales_Trichocomaceae_Penicillium_citrinum	98.89
	plate5_023_14-3	60	Ascomycota	Ascomycota_Sordariomycetes_Hypocreales_Nectriaceae_Fusarium_proliferatum	98.72
	plate5_027_1-22	864.5	Ascomycota	Ascomycota_Eurotiomycetes_Eurotiales_Trichocomaceae_Penicillium_citrinum	98.89
	plate5_027_1-99	836.5	Ascomycota	Ascomycota_Eurotiomycetes_Eurotiales_Trichocomaceae_Penicillium_citrinum	98.33
	plate5_027_11-28	34	Ascomycota	Ascomycota_Eurotiomycetes_Eurotiales_Trichocomaceae_Penicillium_citrinum	98.14
	plate5_027_12-68	23	Ascomycota	Ascomycota_Eurotiomycetes_Eurotiales_Trichocomaceae_Penicillium_levitum	97.33
	plate5_027_14-4	193	Ascomycota	Ascomycota_Eurotiomycetes_Eurotiales_Trichocomaceae_Penicillium_citrinum	97.4
	plate5_027_3-3	633	Ascomycota	Ascomycota_Eurotiomycetes_Eurotiales_Trichocomaceae_Penicillium_citrinum	97.59
	plate5_029_2-2	620.5	Ascomycota	Ascomycota_Sordariomycetes_Hypocreales_Nectriaceae_Stilbella_aciculosa	91.19
	plate5_029_57-2	353	Ascomycota	Ascomycota_Sordariomycetes_Hypocreales_Nectriaceae_Fusarium_sacchari	91.9
	plate5_031_81-104	16	Ascomycota	Ascomycota_Eurotiomycetes_Eurotiales_Trichocomaceae_Penicillium_oxalicum	99.44
	plate5_046_38-35	14	Ascomycota	Ascomycota_____	99.37
	plate5_048_1-23	3018	Ascomycota	Ascomycota_Eurotiomycetes_Eurotiales_Trichocomaceae_Aspergillus_niger	92.59
	plate7_009_5-26	22	Ascomycota	Ascomycota_Sordariomycetes_Hypocreales_Nectriaceae_Stilbella_aciculosa	91.19
	plate7_012_20-23	30	Ascomycota	Ascomycota_Eurotiomycetes_Eurotiales_Trichocomaceae_Penicillium_citrinum	96.85
	plate7_012_6-12	65	Ascomycota	Ascomycota_Sordariomycetes_Hypocreales_Nectriaceae_Metarhizium_anisopliae	90.02
	plate7_014_2-3	56	Ascomycota	Ascomycota_Sordariomycetes_Hypocreales_Nectriaceae_Fusarium_sacchari	98.88
	plate8_017_18-102	38.5	Ascomycota	Ascomycota_____	97.8
	plate8_017_18-59	43.5	Ascomycota	Ascomycota_Eurotiomycetes_Eurotiales_Trichocomaceae_Penicillium_citrinum	97.59
	plate8_017_35-66	29	Ascomycota	Ascomycota_Eurotiomycetes_Eurotiales_Trichocomaceae_Penicillium_citrinum	97.22
	plate8_018_8-17	26.5	Ascomycota	Ascomycota_Eurotiomycetes_Eurotiales_Trichocomaceae_Penicillium_paneum	99.44
	plate8_052_9-17	111.5	Ascomycota	Ascomycota_Eurotiomycetes_Eurotiales_Trichocomaceae_Penicillium_citrinum	99.63
	plate8_068_2-5	97	Ascomycota	Ascomycota_Eurotiomycetes_Eurotiales_Trichocomaceae_Penicillium_citrinum	97.03
	plate8_068_3-6	73	Ascomycota	Ascomycota_____	99.37
	plate8_069_1-2	911.5	Ascomycota	Ascomycota_Sordariomycetes_Hypocreales_Nectriaceae_Fusarium_proliferatum	98.86
	plate8_069_8-9	15.5	Ascomycota	Ascomycota_Sordariomycetes_Hypocreales_Nectriaceae_Stilbella_aciculosa	91.19
	plate9_011_30-18	21	Ascomycota	Ascomycota_Eurotiomycetes_Eurotiales_Trichocomaceae_Penicillium_citrinum	98.14
	plate9_011_30-42	12	Ascomycota	Ascomycota_Eurotiomycetes_Eurotiales_Trichocomaceae_Penicillium_citrinum	96.85
	plate9_013_2-10	448.5	Ascomycota	Ascomycota_Eurotiomycetes_Eurotiales_Trichocomaceae_Aspergillus_niger	92.59
	plate9_028_11-16	164	Ascomycota	Ascomycota_Eurotiomycetes_Eurotiales_Trichocomaceae_Penicillium_citrinum	97.96
	plate9_028_11-9	180.5	Ascomycota	Ascomycota_____	99.37
	plate9_028_15-39	76.5	Ascomycota	Ascomycota_Eurotiomycetes_Eurotiales_Trichocomaceae_Penicillium_citrinum	98.89
	plate9_028_17-20	82.5	Ascomycota	Ascomycota_Sordariomycetes_Hypocreales_Nectriaceae_Metarhizium_anisopliae	90.02
	plate9_030_13-4	17	Ascomycota	Ascomycota_Eurotiomycetes_Eurotiales_Trichocomaceae_Penicillium_sclerotiorum	98.75
	plate9_035_2-2	1820	Ascomycota	Ascomycota_Eurotiomycetes_Eurotiales_Trichocomaceae_Penicillium_citrinum	99.63
	plate9_035_27-102	39	Ascomycota	Ascomycota_Eurotiomycetes_Eurotiales_Trichocomaceae_Penicillium_citrinum	96.85
	plate9_044_2-2	531	Ascomycota	Ascomycota_Sordariomycetes_Hypocreales_Nectriaceae_Fusarium_proliferatum	98.86
	plate9_051_1-10	915.5	Ascomycota	Ascomycota_Eurotiomycetes_Eurotiales_Trichocomaceae_Penicillium_citrinum	98.33
	plate9_051_15-11	12	Ascomycota	Ascomycota_Eurotiomycetes_Eurotiales_Trichocomaceae_Penicillium_citrinum	90.37
	plate9_051_3-11	175.5	Ascomycota	Ascomycota_____	91.19
	plate9_051_7-5	53.5	Ascomycota	Ascomycota_Eurotiomycetes_Eurotiales_Trichocomaceae_Penicillium_citrinum	97.59
	plate9_058_45-2	1115.5	Ascomycota	Ascomycota_Sordariomycetes_Hypocreales_Nectriaceae_Fusarium_sacchari	90.77
wolbachia	plate2_043_2-2	5091.5	Proteobacteria	Proteobacteria_Alphaproteobacteria_Rickettsiales_Rickettsiaceae_Wolbachia_sp.MeteorusASMET183-09	100
	plate2_043_2-13	2782	Proteobacteria	Proteobacteria_Alphaproteobacteria_Rickettsiales_Rickettsiaceae_Wolbachia_endosymbiontofMicrogastrinae	99.08
	plate2_043_2-49	2731.5	Proteobacteria	Proteobacteria_Alphaproteobacteria_Rickettsiales_Rickettsiaceae_Wolbachia_sp.MeteorusASMET183-09	100
	plate2_043_2-75	2725.5	Proteobacteria	Proteobacteria_Alphaproteobacteria_Rickettsiales_Rickettsiaceae_Wolbachia_sp.MeteorusASMET183-09	100
	plate2_043_2-164	2719	Proteobacteria	Proteobacteria_Alphaproteobacteria_Rickettsiales_Rickettsiaceae_Wolbachia_endosymbiontofLasioglossumtrizonatum	98.05
	plate2_043_59-36	55	Proteobacteria	Proteobacteria_Alphaproteobacteria_Rickettsiales_Rickettsiaceae_Wolbachia_endosymbiont	97.9
	plate2_043_59-159	35	Proteobacteria	Proteobacteria_Alphaproteobacteria_Rickettsiales___	96.04
	plate2_043_131-36	37	Proteobacteria	Proteobacteria_Alphaproteobacteria_Rickettsiales_Rickettsiaceae_Wolbachia_	96.79
	plate2_043_131-159	17	Proteobacteria	Proteobacteria_Alphaproteobacteria_Rickettsiales_Rickettsiaceae_Wolbachia_sp.Polyctorpolyctor	97.21
	plate2_043_136-2	2388.5	Proteobacteria	Proteobacteria_Alphaproteobacteria_Rickettsiales_Rickettsiaceae_Wolbachia_sp.MeteorusASMET183-09	100
	plate2_043_136-13	79	Proteobacteria	Proteobacteria_Alphaproteobacteria_Rickettsiales_Rickettsiaceae_Wolbachia_endosymbiontofMicrogastrinae	99.23
	plate2_043_136-75	22.5	Proteobacteria	Proteobacteria_Alphaproteobacteria_Rickettsiales_Rickettsiaceae_Wolbachia_sp.MeteorusASMET183-09	100
	plate2_043_136-164	16	Proteobacteria	Proteobacteria_Alphaproteobacteria_Rickettsiales_Rickettsiaceae_Wolbachia_endosymbiontofLasioglossumtrizonatum	97.86
	plate2_043_202-2	2384.5	Proteobacteria	Proteobacteria_Alphaproteobacteria_Rickettsiales_Rickettsiaceae_Wolbachia_sp.MeteorusASMET183-09	100
	plate2_043_202-13	75	Proteobacteria	Proteobacteria_Alphaproteobacteria_Rickettsiales_Rickettsiaceae_Wolbachia_endosymbiontofMicrogastrinae	99.23
	plate2_043_202-49	24.5	Proteobacteria	Proteobacteria_Alphaproteobacteria_Rickettsiales_Rickettsiaceae_Wolbachia_endosymbiontofHyposoterINB-40	99.69
	plate2_043_202-75	18.5	Proteobacteria	Proteobacteria_Alphaproteobacteria_Rickettsiales_Rickettsiaceae_Wolbachia_endosymbiontofHyposoterINB-40	99.85
	plate2_043_202-164	12	Proteobacteria	Proteobacteria_Alphaproteobacteria_Rickettsiales_Rickettsiaceae_Wolbachia_endosymbiontofLasioglossumtrizonatum	97.86
	plate2_043_204-2	2384.5	Proteobacteria	Proteobacteria_Alphaproteobacteria_Rickettsiales_Rickettsiaceae_Wolbachia_sp.MeteorusASMET183-09	100
	plate2_043_204-13	75	Proteobacteria	Proteobacteria_Alphaproteobacteria_Rickettsiales_Rickettsiaceae_Wolbachia_endosymbiontofMicrogastrinae	99.23
	plate2_043_204-49	24.5	Proteobacteria	Proteobacteria_Alphaproteobacteria_Rickettsiales_Rickettsiaceae_Wolbachia_endosymbiontofHyposoterINB-40	99.69
	plate2_043_204-75	18.5	Proteobacteria	Proteobacteria_Alphaproteobacteria_Rickettsiales_Rickettsiaceae_Wolbachia_endosymbiontofHyposoterINB-40	99.85
	plate2_043_204-164	12	Proteobacteria	Proteobacteria_Alphaproteobacteria_Rickettsiales_Rickettsiaceae_Wolbachia_endosymbiontofLasioglossumtrizonatum	98.05
	plate2_043_205-2	2384.5	Proteobacteria	Proteobacteria_Alphaproteobacteria_Rickettsiales_Rickettsiaceae_Wolbachia_sp.MeteorusASMET183-09	100
	plate2_043_205-13	75	Proteobacteria	Proteobacteria_Alphaproteobacteria_Rickettsiales_Rickettsiaceae_Wolbachia_endosymbiontofMicrogastrinae	99.23
	plate2_043_205-75	18.5	Proteobacteria	Proteobacteria_Alphaproteobacteria_Rickettsiales_Rickettsiaceae_Wolbachia_endosymbiontofHyposoterINB-40	99.85
	plate2_043_205-164	12	Proteobacteria	Proteobacteria_Alphaproteobacteria_Rickettsiales_Rickettsiaceae_Wolbachia_endosymbiontofLasioglossumtrizonatum	97.86
	plate2_043_208-2	2384.5	Proteobacteria	Proteobacteria_Alphaproteobacteria_Rickettsiales_Rickettsiaceae_Wolbachia_endosymbiontofCaligotelamonius	98.77
	plate2_043_208-13	75	Proteobacteria	Proteobacteria_Alphaproteobacteria_Rickettsiales_Rickettsiaceae_Wolbachia_endosymbiontofMicrogastrinae	97.86
	plate2_043_208-49	24.5	Proteobacteria	Proteobacteria_Alphaproteobacteria_Rickettsiales_Rickettsiaceae_Wolbachia_endosymbiontofCaligotelamonius	98.47
	plate2_043_208-75	18.5	Proteobacteria	Proteobacteria_Alphaproteobacteria_Rickettsiales_Rickettsiaceae_Wolbachia_endosymbiontofCaligotelamonius	98.62
	plate2_043_208-164	12	Proteobacteria	Proteobacteria_Alphaproteobacteria_Rickettsiales_Rickettsiaceae_Wolbachia_endosymbiontofLasioglossumtrizonatum	96.3
	plate2_043_211-2	2384.5	Proteobacteria	Proteobacteria_Alphaproteobacteria_Rickettsiales_Rickettsiaceae_Wolbachia_endosymbiontofCaligotelamonius	97.85
	plate2_043_211-13	75	Proteobacteria	Proteobacteria_Alphaproteobacteria_Rickettsiales_Rickettsiaceae_Wolbachia_sp.Monomoriumversicolor	97.22
	plate2_043_211-49	24.5	Proteobacteria	Proteobacteria_Alphaproteobacteria_Rickettsiales_Rickettsiaceae_Wolbachia_endosymbiontofCaligotelamonius	97.55
	plate2_043_211-75	18.5	Proteobacteria	Proteobacteria_Alphaproteobacteria_Rickettsiales_Rickettsiaceae_Wolbachia_endosymbiontofCaligotelamonius	97.7
	plate2_043_211-164	12	Proteobacteria	Proteobacteria_Alphaproteobacteria_Rickettsiales_Rickettsiaceae_Wolbachia_	96.02
	plate2_043_216-2	2384	Proteobacteria	Proteobacteria_Alphaproteobacteria_Rickettsiales_Rickettsiaceae_Wolbachia_sp.MeteorusASMET183-09	100
	plate2_043_216-13	74.5	Proteobacteria	Proteobacteria_Alphaproteobacteria_Rickettsiales_Rickettsiaceae_Wolbachia_endosymbiontofMicrogastrinae	99.23
	plate2_043_216-49	24	Proteobacteria	Proteobacteria_Alphaproteobacteria_Rickettsiales_Rickettsiaceae_Wolbachia_endosymbiontofHyposoterINB-40	99.69
	plate2_043_216-75	18	Proteobacteria	Proteobacteria_Alphaproteobacteria_Rickettsiales_Rickettsiaceae_Wolbachia_endosymbiontofHyposoterINB-40	99.85
	plate2_043_216-164	11.5	Proteobacteria	Proteobacteria_Alphaproteobacteria_Rickettsiales_Rickettsiaceae_Wolbachia_endosymbiontofLasioglossumtrizonatum	98.05
	plate2_043_232-2	2383.5	Proteobacteria	Proteobacteria_Alphaproteobacteria_Rickettsiales_Rickettsiaceae_Wolbachia_sp.MeteorusASMET183-09	100
	plate2_043_232-164	11	Proteobacteria	Proteobacteria_Alphaproteobacteria_Rickettsiales_Rickettsiaceae_Wolbachia_endosymbiontofLasioglossumtrizonatum	98.05
	plate2_047_3-2	236	Proteobacteria	Proteobacteria_Alphaproteobacteria_Rickettsiales_Rickettsiaceae_Wolbachia_sp.agathJanzenJanzen01ASHYF036-09	100
	plate2_047_3-4	111.5	Proteobacteria	Proteobacteria_Alphaproteobacteria_Rickettsiales_Rickettsiaceae_Wolbachia_sp.agathJanzenJanzen01ASHYF036-09	100
	plate2_047_3-6	101	Proteobacteria	Proteobacteria_Alphaproteobacteria_Rickettsiales_Rickettsiaceae_Wolbachia_sp.agathJanzenJanzen01ASHYF036-09	100
	plate2_060_3-5	32.5	Proteobacteria	Proteobacteria_Alphaproteobacteria_Rickettsiales_Rickettsiaceae_Wolbachia_sp.Melanaspismga_ASAMI094-05	99.56
	plate2_075_2-9	13	Proteobacteria	Proteobacteria_Alphaproteobacteria_Rickettsiales_Rickettsiaceae_Wolbachia_sp.Melanaspismga_ASAMI094-05	99.56
	plate3_021_5-2	48.5	Proteobacteria	Proteobacteria_Alphaproteobacteria_Rickettsiales_Rickettsiaceae_Wolbachia_sp.Melanaspismga_ASAMI094-05	99.56
	plate3_029_21-10	53	Proteobacteria	Proteobacteria_Alphaproteobacteria_Rickettsiales_Rickettsiaceae_Wolbachia_sp.Melanaspismga_ASAMI094-05	99.42
	plate3_059_2-2	347.5	Proteobacteria	Proteobacteria_Alphaproteobacteria_Rickettsiales_Rickettsiaceae_Wolbachia_sp.MeteorusASMET183-09	100
	plate3_059_2-17	214.5	Proteobacteria	Proteobacteria_Alphaproteobacteria_Rickettsiales_Rickettsiaceae_Wolbachia_sp.MeteorusASMET183-09	100
	plate3_059_2-19	213	Proteobacteria	Proteobacteria_Alphaproteobacteria_Rickettsiales_Rickettsiaceae_Wolbachia_sp.MeteorusASMET183-09	100
	plate3_059_2-21	212.5	Proteobacteria	Proteobacteria_Alphaproteobacteria_Rickettsiales_Rickettsiaceae_Wolbachia_sp.MeteorusASMET183-09	100
	plate4_040_6-8	355	Proteobacteria	Proteobacteria_Alphaproteobacteria_Rickettsiales_Rickettsiaceae_Wolbachia_sp.MeteorusASMET183-09	100
	plate4_040_6-59	196.5	Proteobacteria	Proteobacteria_Alphaproteobacteria_Rickettsiales_Rickettsiaceae_Wolbachia_sp.MeteorusASMET183-09	100
	plate4_040_6-75	192.5	Proteobacteria	Proteobacteria_Alphaproteobacteria_Rickettsiales_Rickettsiaceae_Wolbachia_sp.MeteorusASMET183-09	100
	plate4_040_6-80	191.5	Proteobacteria	Proteobacteria_Alphaproteobacteria_Rickettsiales_Rickettsiaceae_Wolbachia_sp.MeteorusASMET183-09	100
	plate4_040_6-119	187	Proteobacteria	Proteobacteria_Alphaproteobacteria_Rickettsiales_Rickettsiaceae_Wolbachia_sp.MeteorusASMET183-09	100
	plate4_040_39-8	194.5	Proteobacteria	Proteobacteria_Alphaproteobacteria_Rickettsiales_Rickettsiaceae_Wolbachia_sp.MeteorusASMET183-09	100
	plate4_040_39-59	36	Proteobacteria	Proteobacteria_Alphaproteobacteria_Rickettsiales_Rickettsiaceae_Wolbachia_sp.MeteorusASMET183-09	100
	plate4_040_39-75	32	Proteobacteria	Proteobacteria_Alphaproteobacteria_Rickettsiales_Rickettsiaceae_Wolbachia_sp.MeteorusASMET183-09	100
	plate4_040_39-80	31	Proteobacteria	Proteobacteria_Alphaproteobacteria_Rickettsiales_Rickettsiaceae_Wolbachia_sp.MeteorusASMET183-09	100
	plate4_040_39-119	26.5	Proteobacteria	Proteobacteria_Alphaproteobacteria_Rickettsiales_Rickettsiaceae_Wolbachia_sp.MeteorusASMET183-09	100
	plate4_040_50-8	190.5	Proteobacteria	Proteobacteria_Alphaproteobacteria_Rickettsiales_Rickettsiaceae_Wolbachia_sp.MeteorusASMET183-09	100
	plate4_040_50-59	32	Proteobacteria	Proteobacteria_Alphaproteobacteria_Rickettsiales_Rickettsiaceae_Wolbachia_sp.MeteorusASMET183-09	100
	plate4_040_50-75	28	Proteobacteria	Proteobacteria_Alphaproteobacteria_Rickettsiales_Rickettsiaceae_Wolbachia_sp.MeteorusASMET183-09	100
	plate4_040_50-80	27	Proteobacteria	Proteobacteria_Alphaproteobacteria_Rickettsiales_Rickettsiaceae_Wolbachia_sp.MeteorusASMET183-09	100
	plate4_040_50-119	22.5	Proteobacteria	Proteobacteria_Alphaproteobacteria_Rickettsiales_Rickettsiaceae_Wolbachia_endosymbiontofHyposoterINB-40	99.85
	plate4_040_52-8	190	Proteobacteria	Proteobacteria_Alphaproteobacteria_Rickettsiales_Rickettsiaceae_Wolbachia_sp.MeteorusASMET183-09	100
	plate4_040_52-59	31.5	Proteobacteria	Proteobacteria_Alphaproteobacteria_Rickettsiales_Rickettsiaceae_Wolbachia_sp.MeteorusASMET183-09	100
	plate4_040_52-75	27.5	Proteobacteria	Proteobacteria_Alphaproteobacteria_Rickettsiales_Rickettsiaceae_Wolbachia_sp.MeteorusASMET183-09	100
	plate4_040_52-80	26.5	Proteobacteria	Proteobacteria_Alphaproteobacteria_Rickettsiales_Rickettsiaceae_Wolbachia_sp.MeteorusASMET183-09	100
	plate4_040_52-119	22	Proteobacteria	Proteobacteria_Alphaproteobacteria_Rickettsiales_Rickettsiaceae_Wolbachia_endosymbiontofLasioglossumzonulum	100
	plate4_040_54-8	189	Proteobacteria	Proteobacteria_Alphaproteobacteria_Rickettsiales_Rickettsiaceae_Wolbachia_sp.MeteorusASMET183-09	100
	plate4_040_54-59	30.5	Proteobacteria	Proteobacteria_Alphaproteobacteria_Rickettsiales_Rickettsiaceae_Wolbachia_sp.MeteorusASMET183-09	100
	plate4_040_54-75	26.5	Proteobacteria	Proteobacteria_Alphaproteobacteria_Rickettsiales_Rickettsiaceae_Wolbachia_sp.MeteorusASMET183-09	100
	plate4_040_54-80	25.5	Proteobacteria	Proteobacteria_Alphaproteobacteria_Rickettsiales_Rickettsiaceae_Wolbachia_sp.MeteorusASMET183-09	100
	plate4_040_54-119	21	Proteobacteria	Proteobacteria_Alphaproteobacteria_Rickettsiales_Rickettsiaceae_Wolbachia_sp.MeteorusASMET183-09	100
	plate4_040_74-8	185.5	Proteobacteria	Proteobacteria_Alphaproteobacteria_Rickettsiales_Rickettsiaceae_Wolbachia_sp.MeteorusASMET183-09	100
	plate4_040_74-59	27	Proteobacteria	Proteobacteria_Alphaproteobacteria_Rickettsiales_Rickettsiaceae_Wolbachia_sp.MeteorusASMET183-09	100
	plate4_040_74-75	23	Proteobacteria	Proteobacteria_Alphaproteobacteria_Rickettsiales_Rickettsiaceae_Wolbachia_sp.MeteorusASMET183-09	100
	plate4_040_74-80	22	Proteobacteria	Proteobacteria_Alphaproteobacteria_Rickettsiales_Rickettsiaceae_Wolbachia_sp.MeteorusASMET183-09	100
	plate4_040_74-119	17.5	Proteobacteria	Proteobacteria_Alphaproteobacteria_Rickettsiales_Rickettsiaceae_Wolbachia_endosymbiontofHyposoterINB-40	99.85
	plate4_040_78-8	184.5	Proteobacteria	Proteobacteria_Alphaproteobacteria_Rickettsiales_Rickettsiaceae_Wolbachia_sp.MeteorusASMET183-09	100
	plate4_040_78-59	26	Proteobacteria	Proteobacteria_Alphaproteobacteria_Rickettsiales_Rickettsiaceae_Wolbachia_sp.MeteorusASMET183-09	100
	plate4_040_78-75	22	Proteobacteria	Proteobacteria_Alphaproteobacteria_Rickettsiales_Rickettsiaceae_Wolbachia_sp.MeteorusASMET183-09	100
	plate4_040_78-80	21	Proteobacteria	Proteobacteria_Alphaproteobacteria_Rickettsiales_Rickettsiaceae_Wolbachia_sp.MeteorusASMET183-09	100
	plate4_040_78-119	16.5	Proteobacteria	Proteobacteria_Alphaproteobacteria_Rickettsiales_Rickettsiaceae_Wolbachia_sp.MeteorusASMET183-09	100
	plate4_040_93-8	182	Proteobacteria	Proteobacteria_Alphaproteobacteria_Rickettsiales_Rickettsiaceae_Wolbachia_sp.MeteorusASMET183-09	100
	plate4_040_93-59	23.5	Proteobacteria	Proteobacteria_Alphaproteobacteria_Rickettsiales_Rickettsiaceae_Wolbachia_sp.MeteorusASMET183-09	100
	plate4_040_93-75	19.5	Proteobacteria	Proteobacteria_Alphaproteobacteria_Rickettsiales_Rickettsiaceae_Wolbachia_sp.MeteorusASMET183-09	100
	plate4_040_93-80	18.5	Proteobacteria	Proteobacteria_Alphaproteobacteria_Rickettsiales_Rickettsiaceae_Wolbachia_sp.MeteorusASMET183-09	100
	plate4_040_93-119	14	Proteobacteria	Proteobacteria_Alphaproteobacteria_Rickettsiales_Rickettsiaceae_Wolbachia_sp.MeteorusASMET183-09	100
	plate4_040_114-8	181	Proteobacteria	Proteobacteria_Alphaproteobacteria_Rickettsiales_Rickettsiaceae_Wolbachia_sp.MeteorusASMET183-09	100
	plate4_040_114-59	22.5	Proteobacteria	Proteobacteria_Alphaproteobacteria_Rickettsiales_Rickettsiaceae_Wolbachia_sp.MeteorusASMET183-09	100
	plate4_040_114-75	18.5	Proteobacteria	Proteobacteria_Alphaproteobacteria_Rickettsiales_Rickettsiaceae_Wolbachia_sp.MeteorusASMET183-09	100
	plate4_040_114-80	17.5	Proteobacteria	Proteobacteria_Alphaproteobacteria_Rickettsiales_Rickettsiaceae_Wolbachia_sp.MeteorusASMET183-09	100
	plate4_040_114-119	13	Proteobacteria	Proteobacteria_Alphaproteobacteria_Rickettsiales_Rickettsiaceae_Wolbachia_sp.MeteorusASMET183-09	100
	plate4_094_2-3	12.5	Proteobacteria	Proteobacteria_Alphaproteobacteria_Rickettsiales_Rickettsiaceae_Wolbachia_sp.agathJanzenJanzen01ASHYF036-09	100
	plate7_028_8-4	331	Proteobacteria	Proteobacteria_Alphaproteobacteria_Rickettsiales_Rickettsiaceae_Wolbachia_endosymbiontofLasioglossumdiscum	100
	plate7_028_8-25	166	Proteobacteria	Proteobacteria_Alphaproteobacteria_Rickettsiales_Rickettsiaceae_Wolbachia_endosymbiontofLasioglossumdiscum	98.85
	plate7_028_8-64	147.5	Proteobacteria	Proteobacteria_Alphaproteobacteria_Rickettsiales_Rickettsiaceae_Wolbachia_endosymbiontofLasioglossumdiscum	100
	plate7_028_8-72	146.5	Proteobacteria	Proteobacteria_Alphaproteobacteria_Rickettsiales_Rickettsiaceae_Wolbachia_endosymbiontofLasioglossumdiscum	98.85
	plate7_028_14-4	264.5	Proteobacteria	Proteobacteria_Alphaproteobacteria_Rickettsiales_Rickettsiaceae_Wolbachia_endosymbiontofBlastophagasp.1-ESQ	99.83
	plate7_028_14-25	99.5	Proteobacteria	Proteobacteria_Alphaproteobacteria_Rickettsiales_Rickettsiaceae_Wolbachia_endosymbiontofMicrogastrinae	99.85
	plate7_028_14-64	81	Proteobacteria	Proteobacteria_Alphaproteobacteria_Rickettsiales_Rickettsiaceae_Wolbachia_endosymbiontofBlastophagasp.1-ESQ	99.83
	plate7_028_14-72	80	Proteobacteria	Proteobacteria_Alphaproteobacteria_Rickettsiales_Rickettsiaceae_Wolbachia_endosymbiontofMicrogastrinae	99.39
	plate8_064_47-23	47	Proteobacteria	Proteobacteria_Alphaproteobacteria_Rickettsiales_Rickettsiaceae_Wolbachia_endosymbiontofCubusvalidus	99.84
	plate9_013_5-9	78	Proteobacteria	Proteobacteria_Alphaproteobacteria_Rickettsiales_Rickettsiaceae_Wolbachia_sp.Melanaspismga_ASAMI094-05	99.56
	plate9_052_17-34	13	Proteobacteria	Proteobacteria_Alphaproteobacteria_Rickettsiales_Rickettsiaceae_Wolbachia_sp.Melanaspismga_ASAMI094-05	99.56
